# Supplementary material for: Poly[[aqua­[μ-1,4-bis­(3-pyridylmeth­yl)piperazine-κ2 N:N′](μ-isophthalato-κ2 O 1:O 3)copper(II)]
Source: Acta Crystallogr Sect E Struct Rep Online. 2010 Feb 20;66(Pt 3):m318. doi: 10.1107/S160053681000632X (PMC2983567; doi:10.1107/S160053681000632X)
Supplement: Supplementary file 1 [file e-66-0m318-sup1.cif]

##############################################################################
###                                                                        ###
###        Electronic paper (Acta Crystallographica Section E)             ###
###                                                                        ###
##############################################################################
#                                                                            #
# This CIF contains the data in a paper accepted for publication in Acta     #
# Crystallographica Section E. It conforms to the requirements of Notes      #
# for Authors for Section E, and has been peer reviewed under the auspices   #
# of the IUCr Commission on Journals.                                        #
#                                                                            #
# Full details of the Crystallographic Information File format               #
# are given in the paper "The Crystallographic Information File (CIF):       #
# a New Standard Archive File for Crystallography" by S. R. Hall, F. H.      #
# Allen and I. D. Brown [Acta Cryst. (1991), A47, 655-685].                  #
#                                                                            #
# The current version of the core CIF dictionary is obtainable from          #
# ftp://ftp.iucr.org/pub/cif_core.dic. The current version number is 2.4.    #
#                                                                            #
# Software is freely available for graphical display of the structure(s) in  #
# this CIF.  For information consult the CIF home page http://www.iucr.org/  #
# cif/home.html                                                              #
#                                                                            #
# This file may be used for bona fide research purposes within the           #
# scientific community so long as proper attribution is given to the journal # 
# article from which it was obtained.                                        #
#                                                                            #
##############################################################################
                                             
data_I
_audit_creation_method     SHELXL-97
_chemical_name_systematic
;
Poly[[aqua[\m-1,4-bis(3-pyridylmethyl)piperazine-
\k^2^<i>N</i>:<i>N</i>'](\m-isophthalato-
\k^2^<i>O</i>^1^:<i>O</i>^3^)copper(II)]
;
_chemical_name_common     ?
_chemical_formula_moiety     'C24 H26 Cu N4 O5'
_chemical_formula_sum     'C24 H26 Cu N4 O5'
_chemical_formula_iupac     '[Cu (C8 H4 O4) (C16 H20 N4) (H2 O)]'
_chemical_formula_weight     514.03
_chemical_melting_point     ?
_symmetry_cell_setting     triclinic
_symmetry_space_group_name_H-M     P-1
loop_
    _symmetry_equiv_pos_as_xyz
    'x, y, z'
    '-x, -y, -z'
_cell_length_a     6.9122(4)
_cell_length_b     10.0328(5)
_cell_length_c     16.7456(9)
_cell_angle_alpha     86.8220(10)
_cell_angle_beta     84.2100(10)
_cell_angle_gamma     80.7710(10)
_cell_volume     1139.49(11)
_cell_formula_units_Z     2
_cell_measurement_reflns_used     4141
_cell_measurement_theta_min     1.22
_cell_measurement_theta_max     25.31
_cell_measurement_temperature     173(2)
_exptl_crystal_description     block
_exptl_crystal_colour     blue-green
_exptl_crystal_size_max     0.34
_exptl_crystal_size_mid     0.18
_exptl_crystal_size_min     0.17
_exptl_crystal_density_diffrn     1.498
_exptl_crystal_density_meas     ?
_exptl_crystal_density_method     'not measured'
_exptl_crystal_F_000     534
_exptl_absorpt_coefficient_mu     1.003
_exptl_absorpt_correction_type     multi-scan
_exptl_absorpt_process_details     '(TWINABS; Sheldrick, 2003)'
_exptl_absorpt_correction_T_min     0.7293
_exptl_absorpt_correction_T_max     0.8496
_exptl_special_details
;
The selected crystal was non-merohedrally twinned. The twin law was determined
using CELLNOW (Sheldrick, 2009). Only reflections from the major twin
component were used in the solution and refinement.
;
_diffrn_ambient_temperature     173(2)
_diffrn_radiation_type     MoK\a
_diffrn_radiation_wavelength     0.71073
_diffrn_radiation_source     'fine-focus sealed tube'
_diffrn_radiation_monochromator     graphite
_diffrn_measurement_device_type     'Bruker APEXII'
_diffrn_measurement_method     \w-\f
_diffrn_detector_area_resol_mean     ?
_diffrn_reflns_number     31818
_diffrn_reflns_av_R_equivalents     0.0767
_diffrn_reflns_av_sigmaI/netI     0.0649
_diffrn_reflns_theta_min     1.22
_diffrn_reflns_theta_max     25.31
_diffrn_reflns_theta_full     25.00
_diffrn_measured_fraction_theta_max     0.994
_diffrn_measured_fraction_theta_full     0.995
_diffrn_reflns_limit_h_min     -8
_diffrn_reflns_limit_h_max     8
_diffrn_reflns_limit_k_min     -11
_diffrn_reflns_limit_k_max     12
_diffrn_reflns_limit_l_min     0
_diffrn_reflns_limit_l_max     20
_diffrn_standards_number     0
_diffrn_standards_interval_count     0
_diffrn_standards_interval_time     ?
_diffrn_standards_decay_%     '< 1'
_refine_special_details
;
Refinement of <i>F</i>^2^ against ALL reflections. The weighted <i>R</i>-factor
wR and goodness of fit <i>S</i> are based on <i>F</i>^2^, conventional
<i>R</i>-factors <i>R</i> are based on <i>F</i>, with <i>F</i> set to zero for
negative <i>F</i>^2^. The threshold expression of <i>F</i>^2^ >
\s(<i>F</i>^2^) is used only for calculating <i>R</i>-factors(gt) etc. and is
not relevant to the choice of reflections for refinement. <i>R</i>-factors
based on <i>F</i>^2^ are statistically about twice as large as those based on
<i>F</i>, and <i>R</i>- factors based on ALL data will be even larger.
;
_reflns_number_total     4141
_reflns_number_gt     3681
_reflns_threshold_expression     >2\s(I)
_refine_ls_structure_factor_coef     Fsqd
_refine_ls_matrix_type     full
_refine_ls_R_factor_all     0.0468
_refine_ls_R_factor_gt     0.0431
_refine_ls_wR_factor_gt     0.1146
_refine_ls_wR_factor_ref     0.1171
_refine_ls_goodness_of_fit_ref     1.156
_refine_ls_restrained_S_all     1.156
_refine_ls_number_reflns     4141
_refine_ls_number_parameters     313
_refine_ls_number_restraints     3
_refine_ls_hydrogen_treatment     mixed
_refine_ls_weighting_scheme     calc
_refine_ls_weighting_details
         'calc w=1/[\s^2^(Fo^2^)+(0.0380P)^2^+0.3004P] where P=(Fo^2^+2Fc^2^)/3'
_atom_sites_solution_hydrogens     geom
_atom_sites_solution_primary     direct
_atom_sites_solution_secondary     difmap
_refine_ls_shift/su_max     0.000
_refine_ls_shift/su_mean     0.000
_refine_diff_density_max     0.438
_refine_diff_density_min     -0.564
_refine_ls_extinction_method     none
_refine_ls_extinction_coef     ?
loop_
    _atom_type_symbol
    _atom_type_description
    _atom_type_scat_dispersion_real
    _atom_type_scat_dispersion_imag
    _atom_type_scat_source
    'C' 'C' 0.0033 0.0016
                         'International Tables Vol C Tables 4.2.6.8 and 6.1.1.4'
    'H' 'H' 0.0000 0.0000
                         'International Tables Vol C Tables 4.2.6.8 and 6.1.1.4'
    'N' 'N' 0.0061 0.0033
                         'International Tables Vol C Tables 4.2.6.8 and 6.1.1.4'
    'O' 'O' 0.0106 0.0060
                         'International Tables Vol C Tables 4.2.6.8 and 6.1.1.4'
    'Cu' 'Cu' 0.3201 1.2651
                         'International Tables Vol C Tables 4.2.6.8 and 6.1.1.4'
_computing_data_collection     'APEX2 (Bruker, 2006)'
_computing_cell_refinement     'SAINT  (Bruker, 2006)'
_computing_data_reduction     'SAINT  (Bruker, 2006)'
_computing_structure_solution     'SHELXS97 (Sheldrick, 2008)'
_computing_structure_refinement     'SHELXL97 (Sheldrick, 2008)'
_computing_molecular_graphics
;
<i>Crystal Maker</i> (Palmer, 2007)
;
_computing_publication_material     'SHELXL97 (Sheldrick, 2008)'
loop_
    _atom_site_type_symbol
    _atom_site_label
    _atom_site_fract_x
    _atom_site_fract_y
    _atom_site_fract_z
    _atom_site_U_iso_or_equiv
    _atom_site_adp_type
    _atom_site_calc_flag
    _atom_site_refinement_flags
    _atom_site_occupancy
    _atom_site_disorder_assembly
    _atom_site_disorder_group
    Cu Cu1 0.06345(5) 0.16501(3) 0.247474(17) 0.03608(14) Uani d . 1 . .
    O O1 -0.2554(3) 0.07048(19) 0.26910(13) 0.0497(5) Uani d . 1 . .
    O O2 -0.0541(3) -0.64683(17) 0.24333(11) 0.0407(4) Uani d . 1 . .
    O O3 0.1918(3) -0.53485(19) 0.26226(12) 0.0481(5) Uani d . 1 . .
    O O4 0.0528(3) -0.03315(17) 0.25491(10) 0.0378(4) Uani d . 1 . .
    O O5 0.3884(3) 0.2070(2) 0.22304(13) 0.0468(5) Uani d D 1 . .
    H H5A 0.489(4) 0.165(3) 0.2398(18) 0.056 Uiso d D 1 . .
    H H5B 0.362(5) 0.2875(19) 0.2338(19) 0.056 Uiso d D 1 . .
    N N1 -0.2981(4) 0.4364(2) -0.00903(14) 0.0450(6) Uani d . 1 . .
    N N2 -0.3058(4) 0.4306(2) 0.50868(14) 0.0459(6) Uani d . 1 . .
    N N3 0.0735(3) 0.1569(2) 0.12699(13) 0.0369(5) Uani d . 1 . .
    N N4 0.0851(3) 0.1613(2) 0.36631(13) 0.0364(5) Uani d . 1 . .
    C C1 -0.1526(5) 0.3472(3) 0.55036(17) 0.0522(7) Uani d . 1 . .
    H H1A -0.2147 0.2988 0.5967 0.063 Uiso calc R 1 . .
    H H1B -0.0697 0.4063 0.5715 0.063 Uiso calc R 1 . .
    C C2 -0.1293(5) 0.3582(3) -0.05256(17) 0.0543(8) Uani d . 1 . .
    H H2A -0.0398 0.4206 -0.0763 0.065 Uiso calc R 1 . .
    H H2B -0.1754 0.3150 -0.0973 0.065 Uiso calc R 1 . .
    C C3 0.1232(4) 0.1509(3) -0.03844(18) 0.0516(7) Uani d . 1 . .
    H H3 0.1412 0.1486 -0.0954 0.062 Uiso calc R 1 . .
    C C4 -0.4673(4) 0.3578(3) 0.49701(18) 0.0492(7) Uani d . 1 . .
    H H4A -0.5319 0.3322 0.5498 0.059 Uiso calc R 1 . .
    H H4B -0.4150 0.2741 0.4683 0.059 Uiso calc R 1 . .
    C C5 0.2344(4) 0.0554(3) 0.00767(18) 0.0505(7) Uani d . 1 . .
    H H5 0.3287 -0.0133 -0.0168 0.061 Uiso calc R 1 . .
    C C6 -0.4586(4) 0.3589(3) 0.01158(18) 0.0486(7) Uani d . 1 . .
    H H6A -0.4119 0.2774 0.0446 0.058 Uiso calc R 1 . .
    H H6B -0.5022 0.3290 -0.0381 0.058 Uiso calc R 1 . .
    C C7 -0.0140(4) 0.2497(3) -0.00209(17) 0.0447(7) Uani d . 1 . .
    C C8 -0.3847(4) 0.5539(3) 0.55103(17) 0.0471(7) Uani d . 1 . .
    H H8A -0.2761 0.6037 0.5592 0.056 Uiso calc R 1 . .
    H H8B -0.4486 0.5304 0.6044 0.056 Uiso calc R 1 . .
    C C9 -0.3711(4) 0.5567(3) -0.05738(17) 0.0490(7) Uani d . 1 . .
    H H9A -0.4137 0.5290 -0.1078 0.059 Uiso calc R 1 . .
    H H9B -0.2640 0.6109 -0.0716 0.059 Uiso calc R 1 . .
    C C10 0.1134(5) 0.1464(3) 0.53032(18) 0.0484(7) Uani d . 1 . .
    H H10 0.1234 0.1402 0.5866 0.058 Uiso calc R 1 . .
    C C11 -0.0233(4) 0.2453(3) 0.49772(16) 0.0429(6) Uani d . 1 . .
    C C12 -0.3987(4) -0.1727(3) 0.24824(15) 0.0399(6) Uani d . 1 . .
    H H12 -0.4912 -0.0917 0.2477 0.048 Uiso calc R 1 . .
    C C13 0.2053(4) 0.0623(3) 0.09015(17) 0.0444(6) Uani d . 1 . .
    H H13 0.2822 -0.0029 0.1221 0.053 Uiso calc R 1 . .
    C C14 -0.1298(4) -0.4115(3) 0.25201(14) 0.0351(6) Uani d . 1 . .
    C C15 -0.3263(4) -0.4149(3) 0.24274(17) 0.0422(6) Uani d . 1 . .
    H H15 -0.3696 -0.4990 0.2377 0.051 Uiso calc R 1 . .
    C C16 0.2351(4) 0.0567(3) 0.48069(18) 0.0478(7) Uani d . 1 . .
    H H16 0.3297 -0.0113 0.5024 0.057 Uiso calc R 1 . .
    C C17 -0.4595(4) -0.2960(3) 0.24079(17) 0.0438(6) Uani d . 1 . .
    H H17 -0.5936 -0.2992 0.2343 0.053 Uiso calc R 1 . .
    C C18 -0.0310(4) 0.2481(3) 0.41507(16) 0.0395(6) Uani d . 1 . .
    H H18 -0.1241 0.3154 0.3918 0.047 Uiso calc R 1 . .
    C C19 -0.1320(4) -0.0336(3) 0.26089(15) 0.0378(6) Uani d . 1 . .
    C C20 -0.2003(4) -0.1679(2) 0.25656(14) 0.0339(5) Uani d . 1 . .
    C C21 0.2174(4) 0.0674(3) 0.39949(17) 0.0431(6) Uani d . 1 . .
    H H21 0.3021 0.0059 0.3655 0.052 Uiso calc R 1 . .
    C C22 -0.0351(4) 0.2482(3) 0.08150(16) 0.0387(6) Uani d . 1 . .
    H H22 -0.1307 0.3146 0.1075 0.046 Uiso calc R 1 . .
    C C23 -0.0687(4) -0.2874(3) 0.25844(15) 0.0354(6) Uani d . 1 . .
    H H23 0.0658 -0.2846 0.2642 0.042 Uiso calc R 1 . .
    C C24 0.0186(4) -0.5397(3) 0.25266(14) 0.0372(6) Uani d . 1 . .
loop_
    _atom_site_aniso_label
    _atom_site_aniso_U_11
    _atom_site_aniso_U_22
    _atom_site_aniso_U_33
    _atom_site_aniso_U_12
    _atom_site_aniso_U_13
    _atom_site_aniso_U_23
    Cu1 0.0415(2) 0.0285(2) 0.0384(2) -0.00438(14) -0.00604(14) -0.00113(13)
    O1 0.0404(11) 0.0330(10) 0.0747(14) 0.0028(9) -0.0121(10) -0.0069(9)
    O2 0.0470(11) 0.0290(9) 0.0466(11) -0.0040(8) -0.0094(8) -0.0024(8)
    O3 0.0392(11) 0.0355(11) 0.0691(13) -0.0008(8) -0.0099(9) -0.0049(9)
    O4 0.0375(11) 0.0304(9) 0.0458(10) -0.0047(8) -0.0059(8) -0.0023(8)
    O5 0.0368(11) 0.0431(11) 0.0589(12) 0.0013(9) -0.0076(9) -0.0044(10)
    N1 0.0413(13) 0.0499(14) 0.0436(13) -0.0085(11) -0.0062(10) 0.0074(11)
    N2 0.0458(14) 0.0469(14) 0.0449(13) -0.0048(11) -0.0044(10) -0.0075(11)
    N3 0.0350(12) 0.0339(12) 0.0426(12) -0.0071(9) -0.0040(9) -0.0024(9)
    N4 0.0352(12) 0.0328(11) 0.0418(12) -0.0066(9) -0.0056(9) 0.0016(9)
    C1 0.0559(19) 0.0586(19) 0.0410(15) -0.0030(15) -0.0063(13) -0.0072(13)
    C2 0.0533(19) 0.066(2) 0.0407(16) -0.0018(16) -0.0055(13) 0.0061(14)
    C3 0.0456(17) 0.067(2) 0.0419(16) -0.0055(15) -0.0038(13) -0.0053(14)
    C4 0.0495(18) 0.0454(16) 0.0527(17) -0.0073(14) -0.0024(13) -0.0080(13)
    C5 0.0420(16) 0.0569(19) 0.0507(17) -0.0013(14) -0.0009(13) -0.0115(14)
    C6 0.0517(18) 0.0451(16) 0.0506(16) -0.0115(14) -0.0112(13) 0.0081(13)
    C7 0.0392(15) 0.0537(18) 0.0421(15) -0.0096(13) -0.0056(12) 0.0015(13)
    C8 0.0461(17) 0.0499(17) 0.0462(16) -0.0089(13) -0.0024(13) -0.0101(13)
    C9 0.0476(17) 0.0522(18) 0.0477(16) -0.0113(14) -0.0086(13) 0.0127(13)
    C10 0.0508(18) 0.0531(18) 0.0429(15) -0.0105(14) -0.0099(13) 0.0021(13)
    C11 0.0417(15) 0.0468(16) 0.0413(15) -0.0095(13) -0.0055(12) -0.0004(12)
    C12 0.0352(14) 0.0391(15) 0.0431(15) 0.0011(11) -0.0025(11) -0.0034(11)
    C13 0.0416(16) 0.0442(16) 0.0472(16) -0.0043(12) -0.0062(12) -0.0029(12)
    C14 0.0395(14) 0.0354(14) 0.0304(12) -0.0058(11) -0.0024(10) -0.0013(10)
    C15 0.0434(16) 0.0361(14) 0.0478(15) -0.0091(12) -0.0020(12) -0.0037(12)
    C16 0.0427(16) 0.0483(17) 0.0521(17) -0.0059(13) -0.0116(13) 0.0102(13)
    C17 0.0337(14) 0.0458(16) 0.0531(16) -0.0079(12) -0.0056(12) -0.0040(12)
    C18 0.0405(15) 0.0362(14) 0.0412(14) -0.0047(12) -0.0045(11) -0.0001(11)
    C19 0.0414(15) 0.0341(14) 0.0376(13) -0.0021(12) -0.0095(11) -0.0004(11)
    C20 0.0380(14) 0.0312(13) 0.0321(12) -0.0039(11) -0.0030(10) -0.0009(10)
    C21 0.0402(15) 0.0407(15) 0.0476(15) -0.0033(12) -0.0045(12) -0.0018(12)
    C22 0.0395(15) 0.0373(14) 0.0395(14) -0.0068(12) -0.0041(11) -0.0015(11)
    C23 0.0350(14) 0.0358(14) 0.0352(13) -0.0035(11) -0.0050(10) -0.0023(10)
    C24 0.0448(16) 0.0319(14) 0.0338(13) -0.0031(12) -0.0028(11) -0.0012(10)
_geom_special_details
;
All esds (except the esd in the dihedral angle between two l.s. planes) are
estimated using the full covariance matrix. The cell esds are taken into
account individually in the estimation of esds in distances, angles and
torsion angles; correlations between esds in cell parameters are only used
when they are defined by crystal symmetry. An approximate (isotropic)
treatment of cell esds is used for estimating esds involving l.s. planes.
;
loop_
    _geom_bond_atom_site_label_1
    _geom_bond_atom_site_label_2
    _geom_bond_site_symmetry_2
    _geom_bond_distance
    _geom_bond_publ_flag
    Cu1 O2 1_565 1.9322(18) ?
    Cu1 O4 . 1.9978(18) ?
    Cu1 N4 . 2.009(2) ?
    Cu1 N3 . 2.017(2) ?
    Cu1 O5 . 2.343(2) ?
    O1 C19 . 1.242(3) ?
    O2 C24 . 1.280(3) ?
    O3 C24 . 1.233(3) ?
    O4 C19 . 1.272(3) ?
    O5 H5A . 0.820(18) ?
    O5 H5B . 0.825(17) ?
    N1 C2 . 1.451(4) ?
    N1 C6 . 1.458(4) ?
    N1 C9 . 1.465(3) ?
    N2 C1 . 1.452(4) ?
    N2 C8 . 1.461(4) ?
    N2 C4 . 1.462(4) ?
    N3 C13 . 1.337(4) ?
    N3 C22 . 1.341(3) ?
    N4 C18 . 1.338(3) ?
    N4 C21 . 1.342(3) ?
    C1 C11 . 1.506(4) ?
    C1 H1A . 0.9900 ?
    C1 H1B . 0.9900 ?
    C2 C7 . 1.513(4) ?
    C2 H2A . 0.9900 ?
    C2 H2B . 0.9900 ?
    C3 C7 . 1.379(4) ?
    C3 C5 . 1.381(4) ?
    C3 H3 . 0.9500 ?
    C4 C8 2_466 1.508(4) ?
    C4 H4A . 0.9900 ?
    C4 H4B . 0.9900 ?
    C5 C13 . 1.380(4) ?
    C5 H5 . 0.9500 ?
    C6 C9 2_465 1.503(4) ?
    C6 H6A . 0.9900 ?
    C6 H6B . 0.9900 ?
    C7 C22 . 1.392(4) ?
    C8 C4 2_466 1.508(4) ?
    C8 H8A . 0.9900 ?
    C8 H8B . 0.9900 ?
    C9 C6 2_465 1.503(4) ?
    C9 H9A . 0.9900 ?
    C9 H9B . 0.9900 ?
    C10 C16 . 1.380(4) ?
    C10 C11 . 1.385(4) ?
    C10 H10 . 0.9500 ?
    C11 C18 . 1.389(4) ?
    C12 C17 . 1.384(4) ?
    C12 C20 . 1.401(4) ?
    C12 H12 . 0.9500 ?
    C13 H13 . 0.9500 ?
    C14 C15 . 1.389(4) ?
    C14 C23 . 1.390(4) ?
    C14 C24 . 1.511(4) ?
    C15 C17 . 1.386(4) ?
    C15 H15 . 0.9500 ?
    C16 C21 . 1.374(4) ?
    C16 H16 . 0.9500 ?
    C17 H17 . 0.9500 ?
    C18 H18 . 0.9500 ?
    C19 C20 . 1.505(4) ?
    C20 C23 . 1.385(4) ?
    C21 H21 . 0.9500 ?
    C22 H22 . 0.9500 ?
    C23 H23 . 0.9500 ?
loop_
    _geom_angle_atom_site_label_1
    _geom_angle_atom_site_label_2
    _geom_angle_atom_site_label_3
    _geom_angle_site_symmetry_1
    _geom_angle_site_symmetry_3
    _geom_angle
    _geom_angle_publ_flag
    O2 Cu1 O4 1_565 . 153.48(8) ?
    O2 Cu1 N4 1_565 . 93.47(8) ?
    O4 Cu1 N4 . . 89.57(8) ?
    O2 Cu1 N3 1_565 . 91.23(8) ?
    O4 Cu1 N3 . . 88.28(8) ?
    N4 Cu1 N3 . . 173.41(8) ?
    O2 Cu1 O5 1_565 . 95.11(8) ?
    O4 Cu1 O5 . . 111.24(7) ?
    N4 Cu1 O5 . . 90.05(8) ?
    N3 Cu1 O5 . . 84.93(8) ?
    C24 O2 Cu1 . 1_545 130.85(17) ?
    C19 O4 Cu1 . . 101.25(15) ?
    Cu1 O5 H5A . . 129(2) ?
    Cu1 O5 H5B . . 95(2) ?
    H5A O5 H5B . . 116(3) ?
    C2 N1 C6 . . 112.3(2) ?
    C2 N1 C9 . . 110.0(2) ?
    C6 N1 C9 . . 108.5(2) ?
    C1 N2 C8 . . 111.6(2) ?
    C1 N2 C4 . . 112.1(2) ?
    C8 N2 C4 . . 109.2(2) ?
    C13 N3 C22 . . 118.3(2) ?
    C13 N3 Cu1 . . 118.38(18) ?
    C22 N3 Cu1 . . 123.13(18) ?
    C18 N4 C21 . . 117.8(2) ?
    C18 N4 Cu1 . . 122.48(18) ?
    C21 N4 Cu1 . . 119.72(18) ?
    N2 C1 C11 . . 113.3(2) ?
    N2 C1 H1A . . 108.9 ?
    C11 C1 H1A . . 108.9 ?
    N2 C1 H1B . . 108.9 ?
    C11 C1 H1B . . 108.9 ?
    H1A C1 H1B . . 107.7 ?
    N1 C2 C7 . . 114.5(2) ?
    N1 C2 H2A . . 108.6 ?
    C7 C2 H2A . . 108.6 ?
    N1 C2 H2B . . 108.6 ?
    C7 C2 H2B . . 108.6 ?
    H2A C2 H2B . . 107.6 ?
    C7 C3 C5 . . 120.2(3) ?
    C7 C3 H3 . . 119.9 ?
    C5 C3 H3 . . 119.9 ?
    N2 C4 C8 . 2_466 109.8(2) ?
    N2 C4 H4A . . 109.7 ?
    C8 C4 H4A 2_466 . 109.7 ?
    N2 C4 H4B . . 109.7 ?
    C8 C4 H4B 2_466 . 109.7 ?
    H4A C4 H4B . . 108.2 ?
    C13 C5 C3 . . 118.4(3) ?
    C13 C5 H5 . . 120.8 ?
    C3 C5 H5 . . 120.8 ?
    N1 C6 C9 . 2_465 110.4(2) ?
    N1 C6 H6A . . 109.6 ?
    C9 C6 H6A 2_465 . 109.6 ?
    N1 C6 H6B . . 109.6 ?
    C9 C6 H6B 2_465 . 109.6 ?
    H6A C6 H6B . . 108.1 ?
    C3 C7 C22 . . 117.6(3) ?
    C3 C7 C2 . . 120.2(3) ?
    C22 C7 C2 . . 122.2(3) ?
    N2 C8 C4 . 2_466 110.0(2) ?
    N2 C8 H8A . . 109.7 ?
    C4 C8 H8A 2_466 . 109.7 ?
    N2 C8 H8B . . 109.7 ?
    C4 C8 H8B 2_466 . 109.7 ?
    H8A C8 H8B . . 108.2 ?
    N1 C9 C6 . 2_465 110.4(2) ?
    N1 C9 H9A . . 109.6 ?
    C6 C9 H9A 2_465 . 109.6 ?
    N1 C9 H9B . . 109.6 ?
    C6 C9 H9B 2_465 . 109.6 ?
    H9A C9 H9B . . 108.1 ?
    C16 C10 C11 . . 119.7(3) ?
    C16 C10 H10 . . 120.1 ?
    C11 C10 H10 . . 120.1 ?
    C10 C11 C18 . . 117.2(3) ?
    C10 C11 C1 . . 120.6(3) ?
    C18 C11 C1 . . 122.1(2) ?
    C17 C12 C20 . . 119.7(2) ?
    C17 C12 H12 . . 120.1 ?
    C20 C12 H12 . . 120.1 ?
    N3 C13 C5 . . 122.7(3) ?
    N3 C13 H13 . . 118.7 ?
    C5 C13 H13 . . 118.7 ?
    C15 C14 C23 . . 119.1(2) ?
    C15 C14 C24 . . 121.1(2) ?
    C23 C14 C24 . . 119.8(2) ?
    C17 C15 C14 . . 120.2(3) ?
    C17 C15 H15 . . 119.9 ?
    C14 C15 H15 . . 119.9 ?
    C21 C16 C10 . . 119.0(3) ?
    C21 C16 H16 . . 120.5 ?
    C10 C16 H16 . . 120.5 ?
    C12 C17 C15 . . 120.6(3) ?
    C12 C17 H17 . . 119.7 ?
    C15 C17 H17 . . 119.7 ?
    N4 C18 C11 . . 123.7(2) ?
    N4 C18 H18 . . 118.2 ?
    C11 C18 H18 . . 118.2 ?
    O1 C19 O4 . . 123.2(3) ?
    O1 C19 C20 . . 119.6(2) ?
    O4 C19 C20 . . 117.2(2) ?
    C23 C20 C12 . . 119.1(2) ?
    C23 C20 C19 . . 121.0(2) ?
    C12 C20 C19 . . 119.9(2) ?
    N4 C21 C16 . . 122.5(3) ?
    N4 C21 H21 . . 118.7 ?
    C16 C21 H21 . . 118.7 ?
    N3 C22 C7 . . 122.9(3) ?
    N3 C22 H22 . . 118.6 ?
    C7 C22 H22 . . 118.6 ?
    C20 C23 C14 . . 121.3(3) ?
    C20 C23 H23 . . 119.4 ?
    C14 C23 H23 . . 119.4 ?
    O3 C24 O2 . . 125.9(2) ?
    O3 C24 C14 . . 120.1(2) ?
    O2 C24 C14 . . 114.0(2) ?
loop_
    _geom_torsion_atom_site_label_1
    _geom_torsion_atom_site_label_2
    _geom_torsion_atom_site_label_3
    _geom_torsion_atom_site_label_4
    _geom_torsion_site_symmetry_1
    _geom_torsion_site_symmetry_2
    _geom_torsion_site_symmetry_3
    _geom_torsion_site_symmetry_4
    _geom_torsion
    _geom_torsion_publ_flag
    O2 Cu1 O4 C19 1_565 . . . -1.3(3) ?
    N4 Cu1 O4 C19 . . . . 95.58(16) ?
    N3 Cu1 O4 C19 . . . . -90.64(16) ?
    O5 Cu1 O4 C19 . . . . -174.53(15) ?
    O2 Cu1 N3 C13 1_565 . . . 156.3(2) ?
    O4 Cu1 N3 C13 . . . . -50.2(2) ?
    O5 Cu1 N3 C13 . . . . 61.3(2) ?
    O2 Cu1 N3 C22 1_565 . . . -18.4(2) ?
    O4 Cu1 N3 C22 . . . . 135.1(2) ?
    O5 Cu1 N3 C22 . . . . -113.4(2) ?
    O2 Cu1 N4 C18 1_565 . . . 24.1(2) ?
    O4 Cu1 N4 C18 . . . . -129.5(2) ?
    O5 Cu1 N4 C18 . . . . 119.3(2) ?
    O2 Cu1 N4 C21 1_565 . . . -157.3(2) ?
    O4 Cu1 N4 C21 . . . . 49.1(2) ?
    O5 Cu1 N4 C21 . . . . -62.1(2) ?
    C8 N2 C1 C11 . . . . -161.2(3) ?
    C4 N2 C1 C11 . . . . 75.9(3) ?
    C6 N1 C2 C7 . . . . -72.1(3) ?
    C9 N1 C2 C7 . . . . 166.9(3) ?
    C1 N2 C4 C8 . . . 2_466 -176.4(2) ?
    C8 N2 C4 C8 . . . 2_466 59.3(3) ?
    C7 C3 C5 C13 . . . . -0.4(5) ?
    C2 N1 C6 C9 . . . 2_465 179.3(2) ?
    C9 N1 C6 C9 . . . 2_465 -58.8(3) ?
    C5 C3 C7 C22 . . . . -0.3(4) ?
    C5 C3 C7 C2 . . . . 177.2(3) ?
    N1 C2 C7 C3 . . . . 166.5(3) ?
    N1 C2 C7 C22 . . . . -16.1(4) ?
    C1 N2 C8 C4 . . . 2_466 176.0(2) ?
    C4 N2 C8 C4 . . . 2_466 -59.4(3) ?
    C2 N1 C9 C6 . . . 2_465 -177.9(3) ?
    C6 N1 C9 C6 . . . 2_465 58.8(3) ?
    C16 C10 C11 C18 . . . . 0.4(4) ?
    C16 C10 C11 C1 . . . . -177.8(3) ?
    N2 C1 C11 C10 . . . . -171.6(3) ?
    N2 C1 C11 C18 . . . . 10.3(4) ?
    C22 N3 C13 C5 . . . . 0.3(4) ?
    Cu1 N3 C13 C5 . . . . -174.6(2) ?
    C3 C5 C13 N3 . . . . 0.4(4) ?
    C23 C14 C15 C17 . . . . -0.7(4) ?
    C24 C14 C15 C17 . . . . -178.8(2) ?
    C11 C10 C16 C21 . . . . -0.2(4) ?
    C20 C12 C17 C15 . . . . 1.0(4) ?
    C14 C15 C17 C12 . . . . -0.2(4) ?
    C21 N4 C18 C11 . . . . -0.6(4) ?
    Cu1 N4 C18 C11 . . . . 178.0(2) ?
    C10 C11 C18 N4 . . . . 0.0(4) ?
    C1 C11 C18 N4 . . . . 178.2(3) ?
    Cu1 O4 C19 O1 . . . . -7.3(3) ?
    Cu1 O4 C19 C20 . . . . 171.84(18) ?
    C17 C12 C20 C23 . . . . -1.0(4) ?
    C17 C12 C20 C19 . . . . 177.2(2) ?
    O1 C19 C20 C23 . . . . -171.1(2) ?
    O4 C19 C20 C23 . . . . 9.6(4) ?
    O1 C19 C20 C12 . . . . 10.7(4) ?
    O4 C19 C20 C12 . . . . -168.6(2) ?
    C18 N4 C21 C16 . . . . 0.8(4) ?
    Cu1 N4 C21 C16 . . . . -177.8(2) ?
    C10 C16 C21 N4 . . . . -0.5(4) ?
    C13 N3 C22 C7 . . . . -1.1(4) ?
    Cu1 N3 C22 C7 . . . . 173.6(2) ?
    C3 C7 C22 N3 . . . . 1.1(4) ?
    C2 C7 C22 N3 . . . . -176.4(3) ?
    C12 C20 C23 C14 . . . . 0.2(4) ?
    C19 C20 C23 C14 . . . . -178.0(2) ?
    C15 C14 C23 C20 . . . . 0.6(4) ?
    C24 C14 C23 C20 . . . . 178.8(2) ?
    Cu1 O2 C24 O3 1_545 . . . 4.6(4) ?
    Cu1 O2 C24 C14 1_545 . . . -174.75(15) ?
    C15 C14 C24 O3 . . . . -178.8(2) ?
    C23 C14 C24 O3 . . . . 3.1(4) ?
    C15 C14 C24 O2 . . . . 0.6(4) ?
    C23 C14 C24 O2 . . . . -177.5(2) ?
loop_
    _geom_hbond_atom_site_label_D
    _geom_hbond_atom_site_label_H
    _geom_hbond_atom_site_label_A
    _geom_hbond_site_symmetry_A
    _geom_hbond_distance_DH
    _geom_hbond_distance_HA
    _geom_hbond_distance_DA
    _geom_hbond_angle_DHA
    O5 H5A O1 1_655 0.820(18) 1.962(18) 2.778(3) 174(3)
    O5 H5B O3 1_565 0.825(17) 2.02(2) 2.805(3) 158(3)
data_pub
_journal_date_recd_electronic     2010-02-16
_journal_date_accepted     2010-02-17
_journal_name_full     'Acta Crystallographica, Section E'
_journal_year     2010
_journal_volume     66
_journal_issue      3
_journal_page_first     m318
_journal_page_last     m318
_journal_paper_category     QM
_journal_coeditor_code     NG2734
_publ_contact_author_name     'Robert L. LaDuca'
_publ_contact_author_address
;
Lyman Briggs College
Department of Chemistry
E-30 Holmes Hall
Michigan State University
East Lansing, MI 48825 USA
;
_publ_contact_author_email     laduca@msu.edu
_publ_contact_author_fax     517-432-2758
_publ_contact_author_phone     517-432-2268
_publ_section_title
;\
Poly[[aqua[\m-1,4-bis(3-pyridylmethyl)piperazine-\
\k^2^<i>N</i>:<i>N</i>'](\m-isophthalato-\
\k^2^<i>O</i>^1^:<i>O</i>^3^)copper(II)]
;
loop_
    _publ_author_name
    _publ_author_footnote
    _publ_author_address
    'Gandolfo, Chaun M.' .
;
Lyman Briggs College
Department of Chemistry
Michigan State University
East Lansing, MI 48825 USA
;
    'LaDuca*, Robert L.' .
;
Lyman Briggs College
Department of Chemistry
Michigan State University
East Lansing, MI 48825 USA
;
