# Supplementary material for: Poly[[aqua­[μ-1,4-bis­(3-pyridylmeth­yl)piperazine-κ2 N:N′](μ-isophthalato-κ2 O 1:O 3)copper(II)]
Source: Acta Crystallogr Sect E Struct Rep Online. 2010 Feb 20;66(Pt 3):m318. doi: 10.1107/S160053681000632X (PMC2983567; doi:10.1107/S160053681000632X)
Supplement: Supplementary file 2 [file e-66-0m318-Isup2.hkl]

# 
# h,k,l, Fc-squared, Fo-squared, sigma(Fo-squared) and status flag 
# 
data_I
_shelx_title ' p1b in P-1' 
_shelx_refln_list_code          4 
_shelx_F_calc_maximum      234.81 
_exptl_crystal_F_000       534.00 
_reflns_d_resolution_high  0.8313 
 
loop_ 
 _symmetry_equiv_pos_as_xyz 
 'x, y, z' 
 '-x, -y, -z' 
 
_cell_length_a     6.9122 
_cell_length_b    10.0328 
_cell_length_c    16.7456 
_cell_angle_alpha  86.822 
_cell_angle_beta   84.210 
_cell_angle_gamma  80.771 
 
_shelx_F_squared_multiplier     1.000 
 
loop_ 
 _refln_index_h 
 _refln_index_k 
 _refln_index_l 
 _refln_F_squared_calc 
 _refln_F_squared_meas 
 _refln_F_squared_sigma 
 _refln_observed_status 
   1   0   0    18188.94    17330.96   1453.26 o 
   2   0   0     3013.98     3068.54    227.80 o 
   3   0   0      487.35      471.92     32.62 o 
   4   0   0        1.78        0.54      1.63 o 
   5   0   0       18.88       15.22      2.72 o 
   6   0   0      306.73      306.64     25.01 o 
   7   0   0      222.43      211.49     23.38 o 
   8   0   0       55.11       45.13     15.22 o 
  -8   1   0       69.53      203.88     46.76 o 
  -7   1   0      393.37      315.88     41.86 o 
  -6   1   0       98.78      112.54     10.87 o 
  -5   1   0       45.45       42.41      5.44 o 
  -4   1   0      489.47      468.65     33.16 o 
  -3   1   0     1076.63      974.28     66.33 o 
  -2   1   0      332.70      322.95     24.47 o 
  -1   1   0    14822.46    15213.32   1015.05 o 
   0   1   0      213.11      229.98     16.85 o 
   1   1   0      178.58      205.51     15.77 o 
   2   1   0     1163.99     1258.62     92.97 o 
   3   1   0     3003.09     2944.58    198.44 o 
   4   1   0       13.87        5.98      2.17 o 
   5   1   0       89.05       71.77      7.07 o 
   6   1   0     1181.07     1089.54     92.43 o 
   7   1   0       17.71       13.59      4.35 o 
   8   1   0       50.37       40.78      9.79 o 
  -7   2   0       18.53       19.03      5.44 o 
  -6   2   0      162.09      158.76     15.77 o 
  -5   2   0      518.01      570.32     44.04 o 
  -4   2   0      786.09      791.06     54.37 o 
  -3   2   0     1492.98     1576.14    106.56 o 
  -2   2   0      496.99      636.11     42.95 o 
  -1   2   0     1175.98     1280.37     85.90 o 
   0   2   0      204.89      221.82     16.85 o 
   1   2   0    16523.32    16250.12   1200.99 o 
   2   2   0    29311.36    29558.92   1976.29 o 
   3   2   0     4458.24     4286.39    318.60 o 
   4   2   0      331.28      269.67     21.20 o 
   5   2   0      464.88      430.05     33.71 o 
   6   2   0        0.11        1.09      2.17 o 
   7   2   0        3.65        2.17      2.72 o 
   8   2   0       59.83       48.93     10.87 o 
  -7   3   0      130.86      139.73     16.85 o 
  -6   3   0      553.02      435.49     56.54 o 
  -5   3   0       11.10       10.33      2.72 o 
  -4   3   0       84.72       75.57      6.52 o 
  -3   3   0      495.35      551.84     38.06 o 
  -2   3   0       29.40       55.46      4.89 o 
  -1   3   0      314.30      285.98     19.57 o 
   0   3   0     1956.40     2015.97    148.43 o 
   1   3   0     5228.30     5159.55    381.12 o 
   2   3   0     2568.18     2441.13    181.05 o 
   3   3   0      877.95      922.09     69.05 o 
   4   3   0      870.22      924.80     70.68 o 
   5   3   0       28.98       22.29      3.81 o 
   6   3   0        1.68        2.17      2.72 o 
   7   3   0      145.04      156.58     18.49 o 
   8   3   0       47.22       49.48      8.70 o 
  -7   4   0       35.12       27.73      6.52 o 
  -6   4   0       18.52       13.05      4.35 o 
  -5   4   0      103.66      121.24     12.50 o 
  -4   4   0       69.69       70.68      6.52 o 
  -3   4   0     1502.83     1614.74    109.82 o 
  -2   4   0      910.56      899.25     61.44 o 
  -1   4   0     2468.86     2745.05    184.31 o 
   0   4   0      723.47      741.04     54.91 o 
   1   4   0     1064.93     1163.48     87.53 o 
   2   4   0      874.52      952.53     71.22 o 
   3   4   0     8477.69     8324.86    614.90 o 
   4   4   0     1705.37     1638.66    122.33 o 
   5   4   0     1273.14     1167.83    100.04 o 
   6   4   0      805.12      791.06     67.96 o 
   7   4   0       32.93       34.80      5.98 o 
   8   4   0       59.94       53.28      9.24 o 
  -6   5   0       62.70       56.54     11.42 o 
  -5   5   0      598.84      454.52     59.26 o 
  -4   5   0     2846.82     3215.88    238.68 o 
  -3   5   0      133.05      123.96      9.79 o 
  -2   5   0      128.59      135.92     10.33 o 
  -1   5   0       78.79       72.31      5.98 o 
   0   5   0     1130.07     1221.11     90.79 o 
   1   5   0      315.20      301.74     21.75 o 
   2   5   0     1800.39     1679.98    114.72 o 
   3   5   0     2835.90     2605.87    194.09 o 
   4   5   0     1469.58     1482.62    110.91 o 
   5   5   0      286.30      243.03     22.83 o 
   6   5   0       20.09       19.03      3.81 o 
   7   5   0        5.50        1.63      2.72 o 
  -6   6   0      150.15      124.50     20.66 o 
  -5   6   0      295.68      210.41     30.45 o 
  -4   6   0      433.41      319.69     42.95 o 
  -3   6   0      853.82      997.11     73.94 o 
  -2   6   0      355.12      386.56     29.90 o 
  -1   6   0      710.94      725.27     54.37 o 
   0   6   0      883.15      781.27     58.72 o 
   1   6   0     1391.46     1339.09    100.04 o 
   2   6   0     2908.60     2793.98    233.24 o 
   3   6   0      182.96      178.33     14.68 o 
   4   6   0      127.79      115.80     10.33 o 
   5   6   0       19.09       13.59      3.26 o 
   6   6   0      200.96      167.45     16.85 o 
   7   6   0       44.32       40.23      6.52 o 
  -5   7   0        1.07        3.26      3.81 o 
  -4   7   0       12.71        6.52      3.26 o 
  -3   7   0     1050.94     1229.27    121.24 o 
  -2   7   0     1001.42     1010.16     86.45 o 
  -1   7   0     1709.15     1812.64    134.83 o 
   0   7   0      337.62      321.32     28.27 o 
   1   7   0       45.65       50.02      5.44 o 
   2   7   0       47.40       46.76      5.98 o 
   3   7   0      124.06      115.26     11.96 o 
   4   7   0      654.28      569.78     44.58 o 
   5   7   0     1150.70      907.95     78.83 o 
   6   7   0      417.13      332.73     35.88 o 
   7   7   0       45.97       44.58      6.52 o 
  -5   8   0       78.26       84.81     15.77 o 
  -4   8   0      219.86      224.00     24.47 o 
  -3   8   0      464.02      427.33     43.49 o 
  -2   8   0     1555.12     1597.34    158.76 o 
  -1   8   0      511.49      536.07     40.78 o 
   0   8   0      683.49      719.29     60.89 o 
   1   8   0      303.88      291.41     26.10 o 
   2   8   0      173.13      144.08     14.14 o 
   3   8   0      873.59      751.91     64.70 o 
   4   8   0      271.56      238.13     22.29 o 
   5   8   0      176.03      142.44     17.40 o 
   6   8   0      102.46       77.20     11.42 o 
  -4   9   0        7.13        9.79      4.35 o 
  -3   9   0       39.29       34.80      8.70 o 
  -2   9   0       22.12       25.01      5.44 o 
  -1   9   0      597.04      599.14     52.19 o 
   0   9   0      768.48      724.18     72.85 o 
   1   9   0      621.95      573.04     49.48 o 
   2   9   0      145.84      127.77     13.05 o 
   3   9   0      186.85      140.27     14.14 o 
   4   9   0        1.17        0.54      2.17 o 
   5   9   0      161.11      121.78     15.77 o 
   6   9   0      340.45      294.68     40.78 o 
  -3  10   0      135.52      136.46     17.40 o 
  -2  10   0      417.24      394.17     51.11 o 
  -1  10   0      949.55      825.85     82.64 o 
   0  10   0     1131.48      915.02     91.34 o 
   1  10   0      170.06      174.52     16.85 o 
   2  10   0        5.29        3.26      2.17 o 
   3  10   0       24.25       16.85      3.81 o 
   4  10   0       40.91       32.62      5.44 o 
   5  10   0      142.77      131.03     16.85 o 
  -2  11   0        8.80        3.81      3.81 o 
  -1  11   0        3.96        2.72      3.81 o 
   0  11   0       65.37       64.70      8.16 o 
   1  11   0       35.06       34.80      5.98 o 
   2  11   0      315.86      289.24     27.18 o 
   3  11   0      119.82      113.09     12.50 o 
   4  11   0       75.43       81.01     10.33 o 
   1  12   0      384.24      333.82     36.43 o 
   2  12   0      151.41      150.06     18.49 o 
  -4 -11   1        0.61        0.00      5.44 o 
  -3 -11   1        1.03        0.54      5.98 o 
  -2 -11   1       62.92       72.31     10.33 o 
  -1 -11   1      172.01      219.10     22.83 o 
   0 -11   1      305.12      290.87     34.80 o 
   1 -11   1      372.03      352.31     50.56 o 
  -5 -10   1        0.77        4.35      7.07 o 
  -3 -10   1      210.68      443.10     71.22 o 
  -2 -10   1      240.95      276.19     26.64 o 
  -1 -10   1      727.25      760.61     64.70 o 
   0 -10   1      448.18      529.00     94.60 o 
   1 -10   1      126.17      100.04     19.03 o 
   2 -10   1        8.95       15.77     11.96 o 
   3 -10   1       13.89       34.25     13.59 o 
  -6  -9   1       40.45       59.26     19.03 o 
  -3  -9   1      114.42      176.70     32.62 o 
  -2  -9   1      169.87      193.55     15.77 o 
  -1  -9   1       21.41       20.66      4.35 o 
   0  -9   1       69.92       70.68     10.87 o 
   1  -9   1       15.84       11.42      4.89 o 
   2  -9   1      446.27      384.93     44.58 o 
   4  -9   1      249.42      559.99     79.92 o 
  -6  -8   1      330.89      543.14     88.62 o 
  -4  -8   1       78.84      117.98     15.22 o 
  -3  -8   1       50.61       69.05      8.70 o 
  -2  -8   1        9.07       11.96      3.81 o 
  -1  -8   1       74.26       70.14      7.61 o 
   0  -8   1       56.23       64.15      7.61 o 
   1  -8   1      213.92      219.10     16.31 o 
   2  -8   1      277.93      266.95     31.53 o 
   5  -8   1        9.77        7.61      9.79 o 
  -7  -7   1       59.65      130.48     15.22 o 
  -6  -7   1        0.98        1.09      4.89 o 
  -5  -7   1       90.40      100.58     15.77 o 
  -4  -7   1      509.34      622.52     40.23 o 
  -3  -7   1      310.56      281.08     23.92 o 
  -2  -7   1      446.88      431.14     36.43 o 
  -1  -7   1      536.50      515.95     38.60 o 
   0  -7   1      633.80      594.24     43.49 o 
   1  -7   1      347.26      357.20     23.38 o 
   2  -7   1        6.75        7.61      3.26 o 
   3  -7   1        3.05        2.17      2.72 o 
   4  -7   1      211.37      453.43     78.83 o 
  -7  -6   1        5.45       11.42      7.61 o 
  -6  -6   1        2.26        0.00      4.35 o 
  -5  -6   1      253.89      218.02     34.80 o 
  -4  -6   1     1474.30     1566.89    113.63 o 
  -3  -6   1      892.65      898.16     58.72 o 
  -2  -6   1      704.50      658.94     47.30 o 
  -1  -6   1        1.42        0.00      1.09 o 
   0  -6   1        3.45        1.09      1.63 o 
   1  -6   1      858.92      921.00     56.00 o 
   2  -6   1      714.72      738.32     44.58 o 
   3  -6   1      375.69      442.56     29.36 o 
   4  -6   1      575.14      819.87     88.08 o 
  -7  -5   1      124.90      151.14     27.73 o 
  -6  -5   1      310.80      377.32     42.95 o 
  -5  -5   1     1991.26     1805.57    188.66 o 
  -4  -5   1      572.81      544.23     53.28 o 
  -3  -5   1        1.40        2.17      2.72 o 
  -2  -5   1     1762.33     1905.06    103.84 o 
  -1  -5   1     1788.63     1844.71    102.76 o 
   0  -5   1      424.30      394.71     23.38 o 
   1  -5   1     2174.45     2226.92    119.07 o 
   2  -5   1     2034.93     2110.57    115.80 o 
   3  -5   1      984.04     1054.74     59.81 o 
   4  -5   1       50.72       81.55      9.24 o 
   5  -5   1       43.27       64.70     18.49 o 
  -8  -4   1       86.80      106.02     34.25 o 
  -7  -4   1       86.61      128.85     27.73 o 
  -6  -4   1      137.48      177.24     17.40 o 
  -5  -4   1       12.79       15.22      3.81 o 
  -4  -4   1       36.78       23.38      7.07 o 
  -3  -4   1      726.07      633.93     58.17 o 
  -2  -4   1     6724.28     6863.99    349.59 o 
  -1  -4   1     1412.38     1347.79     69.05 o 
   0  -4   1     2567.02     2562.38    141.36 o 
   1  -4   1     2348.85     2459.62    128.85 o 
   2  -4   1     1045.27     1203.17     67.42 o 
   3  -4   1        4.93        3.26      1.63 o 
   4  -4   1      392.80      458.32     32.62 o 
   5  -4   1      252.27      313.70     38.60 o 
   6  -4   1       55.49       91.34     22.29 o 
   7  -4   1       87.96      182.13     41.32 o 
  -8  -3   1        0.93        7.61     11.96 o 
  -7  -3   1      109.74      156.58     29.36 o 
  -6  -3   1      321.94      399.06     38.06 o 
  -5  -3   1      326.29      297.94     33.16 o 
  -4  -3   1      438.78      384.93     32.08 o 
  -3  -3   1     3581.31     3030.49    281.63 o 
  -2  -3   1     2475.76     2443.31    168.54 o 
  -1  -3   1      735.00      787.25     47.30 o 
   0  -3   1       79.98       86.99      5.98 o 
   1  -3   1      724.22      702.44     37.51 o 
   2  -3   1      695.42      683.95     37.51 o 
   3  -3   1     1287.85     1405.42     82.10 o 
   4  -3   1     2287.37     2588.47    164.74 o 
   5  -3   1      651.33      811.17     64.70 o 
   6  -3   1       11.68        8.70      6.52 o 
   7  -3   1        1.61        0.00      6.52 o 
  -7  -2   1        6.77       25.01     10.87 o 
  -6  -2   1       57.31       73.94     12.50 o 
  -5  -2   1      319.06      328.38     21.75 o 
  -4  -2   1      276.69      276.19     23.38 o 
  -3  -2   1       23.98       21.20      2.72 o 
  -2  -2   1      140.43      145.16      8.70 o 
  -1  -2   1     1422.37     1386.93     72.31 o 
   0  -2   1     3529.97     3551.33    205.51 o 
   1  -2   1     1181.86     1144.45     56.54 o 
   2  -2   1      126.65      106.02      7.07 o 
   3  -2   1      475.22      481.70     26.64 o 
   4  -2   1      173.13      158.21     11.42 o 
   5  -2   1      391.34      435.49     34.80 o 
   6  -2   1      318.79      404.50     33.71 o 
   7  -2   1      292.17      525.74     58.72 o 
  -6  -1   1       50.44       56.54      7.61 o 
  -5  -1   1      304.66      386.56     24.47 o 
  -4  -1   1     1552.44     1584.83    126.13 o 
  -3  -1   1     4621.25     4154.82    346.87 o 
  -2  -1   1     3693.30     3644.30    219.10 o 
  -1  -1   1     2951.16     2938.60    148.43 o 
   0  -1   1     2707.24     2764.08    163.10 o 
   1  -1   1     3558.68     3862.86    184.31 o 
   2  -1   1      177.85      158.76      9.79 o 
   3  -1   1       97.09      104.93      5.98 o 
   4  -1   1      929.75      998.20     69.59 o 
   5  -1   1      349.97      411.57     36.97 o 
   6  -1   1      322.91      389.28     42.41 o 
   7  -1   1      239.17      417.55     51.65 o 
   8  -1   1        6.75        3.26      3.81 o 
  -8   0   1        1.05        5.44      8.16 o 
  -7   0   1       14.83       14.68      7.61 o 
  -6   0   1      508.01      630.13     51.65 o 
  -5   0   1      353.25      315.88     29.90 o 
  -4   0   1      616.82      531.18     48.93 o 
  -3   0   1     1536.85     1347.79     93.51 o 
  -2   0   1     1132.31     1136.84     65.79 o 
  -1   0   1      253.53      245.74     13.59 o 
   0   0   1        0.78        0.00      5.44 o 
   1   0   1      255.70      251.72     11.96 o 
   2   0   1      750.77      734.51     37.51 o 
   3   0   1     1084.57     1011.25     67.96 o 
   4   0   1      854.33      918.28     56.00 o 
   5   0   1      341.01      394.17     29.36 o 
   6   0   1      514.74      524.65     55.46 o 
   7   0   1        7.39        9.24      5.44 o 
   8   0   1        1.14        0.00     10.33 o 
  -7   1   1      307.84      370.25     49.48 o 
  -6   1   1      562.47      702.98     53.28 o 
  -5   1   1      469.23      429.51     37.51 o 
  -4   1   1      776.00      712.22     67.96 o 
  -3   1   1        7.69        3.81      2.17 o 
  -2   1   1      193.33      177.24      9.79 o 
  -1   1   1     3221.56     3442.60    164.19 o 
   0   1   1     3095.65     3154.45    164.19 o 
   1   1   1     4414.19     4524.52    243.57 o 
   2   1   1     3000.68     3097.90    174.52 o 
   3   1   1     5572.85     5979.42    347.96 o 
   4   1   1     1710.23     1938.23    137.01 o 
   5   1   1      124.46      125.59     16.31 o 
   6   1   1       45.07       49.48      6.52 o 
   7   1   1       29.11       37.51     14.68 o 
  -7   2   1      212.12      310.99     40.23 o 
  -6   2   1      366.06      442.01     38.60 o 
  -5   2   1      429.21      448.54     34.80 o 
  -4   2   1      142.94      132.66     10.87 o 
  -3   2   1      270.99      274.02     15.77 o 
  -2   2   1      193.92      186.48      9.79 o 
  -1   2   1      750.70      729.08     35.34 o 
   0   2   1     4388.24     4613.14    220.19 o 
   1   2   1     1209.60     1187.95     62.52 o 
   2   2   1      368.99      388.73     22.29 o 
   3   2   1       15.90       17.94      2.17 o 
   4   2   1      348.69      338.71     25.55 o 
   5   2   1      133.88      132.66     15.77 o 
   6   2   1       95.17      144.62     13.59 o 
   7   2   1        6.00        3.81      5.98 o 
  -7   3   1        1.58        4.89      8.70 o 
  -6   3   1       22.94       28.82      5.98 o 
  -5   3   1      762.89      905.23     75.03 o 
  -4   3   1     2116.16     2106.23    138.10 o 
  -3   3   1     1748.67     1911.59    109.82 o 
  -2   3   1      612.36      536.61     28.27 o 
  -1   3   1      726.20      705.70     34.25 o 
   0   3   1      157.78      189.20      9.79 o 
   1   3   1     1075.81     1092.26     52.74 o 
   2   3   1     3233.26     3284.39    189.20 o 
   3   3   1     3983.80     4396.22    293.59 o 
   4   3   1      306.37      316.42     23.92 o 
   5   3   1      487.72      543.68     41.32 o 
   6   3   1      216.30      278.37     33.71 o 
   7   3   1       68.03       76.12     18.49 o 
   8   3   1        0.81        2.17      9.24 o 
  -7   4   1       87.88      172.89     40.78 o 
  -6   4   1       49.50       66.87     20.66 o 
  -5   4   1      203.59      228.89     20.66 o 
  -4   4   1      493.96      497.47     30.45 o 
  -3   4   1       51.80       55.46      4.35 o 
  -2   4   1     1062.47     1256.45     64.15 o 
  -1   4   1     2011.22     2119.27    101.67 o 
   0   4   1     2611.16     2739.62    151.69 o 
   1   4   1      974.86      874.78     42.41 o 
   2   4   1     5224.53     4905.65    296.85 o 
   3   4   1     1104.68     1085.73     71.77 o 
   4   4   1      163.66      152.23     10.33 o 
   5   4   1        9.60        9.24      3.81 o 
   6   4   1       62.82       61.98     13.05 o 
   7   4   1      102.02      104.39     19.57 o 
   8   4   1      103.65      249.55     32.08 o 
  -6   5   1       48.29       42.95     10.87 o 
  -5   5   1       33.12       30.99      7.07 o 
  -4   5   1       70.97       66.87      7.07 o 
  -3   5   1     1018.06     1102.04     59.26 o 
  -2   5   1     1746.95     1832.21     97.32 o 
  -1   5   1     2244.77     2390.57    120.15 o 
   0   5   1      710.17      651.88     33.16 o 
   1   5   1     1849.74     1981.18     99.49 o 
   2   5   1     1664.35     1695.75     86.99 o 
   3   5   1       65.35       67.42      5.44 o 
   4   5   1      792.95      834.55     62.52 o 
   5   5   1     1871.55     2179.62    174.52 o 
   6   5   1      395.56      484.96     46.76 o 
   7   5   1      125.90      283.26     28.27 o 
   8   5   1       59.47       75.57     11.42 o 
  -6   6   1       51.48       37.51     10.87 o 
  -5   6   1      217.66      166.37     26.10 o 
  -4   6   1      549.80      507.80     42.95 o 
  -3   6   1      464.22      501.82     33.71 o 
  -2   6   1      634.95      737.23     42.41 o 
  -1   6   1     1093.88     1138.47     63.61 o 
   0   6   1       22.68       22.29      2.17 o 
   1   6   1       22.88       23.92      2.17 o 
   2   6   1      694.68      694.28     41.86 o 
   3   6   1      704.45      648.07     48.93 o 
   4   6   1     1288.86     1390.20    108.19 o 
   5   6   1      290.82      370.79     29.36 o 
   6   6   1       13.17       21.20      5.44 o 
   7   6   1        9.93        4.89      5.98 o 
  -5   7   1      218.18      201.71     30.99 o 
  -4   7   1      318.23      396.34     75.57 o 
  -3   7   1        3.54        4.35      2.72 o 
  -2   7   1       10.70       11.42      3.26 o 
  -1   7   1      314.47      296.85     17.94 o 
   0   7   1      599.13      640.46     36.97 o 
   1   7   1      496.63      455.61     30.45 o 
   2   7   1      689.70      604.57     41.32 o 
   3   7   1      315.19      320.23     23.38 o 
   4   7   1      230.86      283.26     29.90 o 
   5   7   1       59.18       81.55     14.68 o 
   6   7   1        0.05        1.63      4.35 o 
   7   7   1       43.57       33.71     13.05 o 
  -5   8   1       15.77       10.33      6.52 o 
  -4   8   1       52.39       35.34     10.33 o 
  -3   8   1      198.28      264.77     35.34 o 
  -2   8   1      346.29      409.39     32.08 o 
  -1   8   1      161.79      165.82     12.50 o 
   0   8   1       83.93       86.45      7.61 o 
   1   8   1       87.24       77.20      7.07 o 
   2   8   1        6.18        1.09      2.72 o 
   3   8   1       46.72       64.15      8.70 o 
   4   8   1       81.43      125.59     15.77 o 
   6   8   1      252.03      252.27     71.22 o 
   7   8   1       73.54       77.20      9.24 o 
  -4   9   1      240.73      218.56     33.16 o 
  -3   9   1      193.69      219.10     30.99 o 
  -2   9   1      466.20      452.34     36.43 o 
  -1   9   1       61.27       60.35      6.52 o 
   0   9   1       94.38       91.34      8.70 o 
   1   9   1       17.05       15.77      3.81 o 
   2   9   1       78.31       83.18      9.24 o 
   3   9   1      230.19      354.48     41.32 o 
   4   9   1      357.48      714.94    120.15 o 
   6   9   1        4.80        0.00     12.50 o 
  -3  10   1       19.05       17.94      7.07 o 
  -2  10   1        7.11        3.81      3.26 o 
  -1  10   1      153.70      141.90     14.14 o 
   0  10   1      493.79      571.41     51.65 o 
   1  10   1      567.53      527.37     39.69 o 
   2  10   1      261.26      221.82     20.12 o 
   3  10   1      149.09      203.88     42.41 o 
   5  10   1        0.10        0.00      8.70 o 
  -2  11   1      191.22      209.32     30.99 o 
  -1  11   1      384.46      347.96     34.25 o 
   0  11   1      356.46      402.87     35.88 o 
   1  11   1      238.34      265.32     23.38 o 
   2  11   1       92.32      103.30     11.42 o 
   3  11   1        8.69        4.35      7.61 o 
   4  11   1        0.18        0.54      7.61 o 
   1  12   1       16.84       19.57      3.81 o 
   2  12   1       93.29      128.85     10.87 o 
  -4 -11   2      249.97      239.22     21.20 o 
  -3 -11   2      148.15      142.99     13.59 o 
  -2 -11   2      109.34       96.78      8.70 o 
  -1 -11   2      153.92      145.71     11.42 o 
   0 -11   2       27.41       27.18      5.98 o 
   1 -11   2       55.25       50.02      7.07 o 
   2 -11   2       12.36        4.35      3.81 o 
  -5 -10   2      135.11      125.59     13.05 o 
  -4 -10   2       37.36       39.15      5.44 o 
  -3 -10   2      203.61      151.69     11.96 o 
  -2 -10   2       59.16       47.30      5.44 o 
  -1 -10   2      141.11      126.13      9.79 o 
   0 -10   2        2.72        0.54      2.17 o 
   1 -10   2      184.12      163.65     18.49 o 
   2 -10   2      152.82      141.90     11.42 o 
   3 -10   2      219.09      229.98     19.57 o 
  -6  -9   2       29.01       24.47      5.98 o 
  -5  -9   2       27.55       22.83      4.89 o 
  -4  -9   2       76.58       57.09      5.98 o 
  -3  -9   2       16.66       16.31      3.26 o 
  -2  -9   2      229.18      224.54     15.77 o 
  -1  -9   2      180.35      173.43     12.50 o 
   0  -9   2      770.37      660.03     47.84 o 
   1  -9   2      193.47      172.89     13.05 o 
   2  -9   2       63.73       64.15      6.52 o 
   3  -9   2      105.55       91.88      9.79 o 
   4  -9   2       11.57        9.79      3.81 o 
  -6  -8   2        6.86        3.81      2.72 o 
  -5  -8   2       98.57       71.22      8.70 o 
  -4  -8   2      488.87      483.33     30.99 o 
  -3  -8   2      294.32      271.84     18.49 o 
  -2  -8   2     1041.70     1127.60     77.75 o 
  -1  -8   2      689.66      691.56     49.48 o 
   0  -8   2      491.69      480.07     27.18 o 
   1  -8   2       37.94       27.73      3.26 o 
   2  -8   2       29.09       21.75      3.81 o 
   3  -8   2      141.13      125.05     10.33 o 
   4  -8   2      158.58      144.08     13.05 o 
   5  -8   2       47.60       57.09      9.79 o 
  -7  -7   2       68.70       62.52      7.07 o 
  -6  -7   2       57.36       58.17      6.52 o 
  -5  -7   2       95.10      104.93      9.24 o 
  -4  -7   2        1.66        2.17      1.63 o 
  -3  -7   2      568.11      516.50     32.62 o 
  -2  -7   2        0.47        1.09      1.63 o 
  -1  -7   2       10.04        6.52      2.17 o 
   0  -7   2      237.29      231.06     13.59 o 
   1  -7   2      517.60      519.22     28.82 o 
   2  -7   2      760.11      727.99     40.23 o 
   3  -7   2        4.63        2.17      2.17 o 
   4  -7   2       55.59       60.35      7.61 o 
   5  -7   2        8.25       13.59      4.89 o 
  -7  -6   2       30.37       29.90      4.35 o 
  -6  -6   2       19.07       15.22      3.26 o 
  -5  -6   2      363.95      339.26     22.83 o 
  -4  -6   2      415.28      425.70     24.47 o 
  -3  -6   2      228.51      250.64     14.68 o 
  -2  -6   2     1406.29     1305.38     77.75 o 
  -1  -6   2     2810.02     2720.04    143.53 o 
   0  -6   2     2266.30     2346.53    137.55 o 
   1  -6   2      802.76      760.61     41.32 o 
   2  -6   2      129.10      125.05      8.16 o 
   3  -6   2     1125.67     1197.19     72.31 o 
   4  -6   2        0.04        1.63      2.17 o 
   5  -6   2       87.54       73.94     10.87 o 
   6  -6   2      159.77      160.39     19.03 o 
  -7  -5   2       74.17       61.44      6.52 o 
  -6  -5   2       22.42       21.75      3.81 o 
  -5  -5   2      518.87      438.21     28.27 o 
  -4  -5   2       26.21       29.36      3.81 o 
  -3  -5   2      340.38      308.81     17.94 o 
  -2  -5   2      310.63      258.79     13.59 o 
  -1  -5   2     1022.17     1028.65     55.46 o 
   0  -5   2      450.35      455.06     25.01 o 
   1  -5   2       29.41       28.27      2.72 o 
   2  -5   2        0.47        0.54      1.09 o 
   3  -5   2       51.70       54.37      4.89 o 
   4  -5   2      111.82      102.76      8.70 o 
   5  -5   2      196.42      200.08     17.40 o 
   6  -5   2      168.81      181.59     20.12 o 
  -8  -4   2       34.70       21.75      8.16 o 
  -7  -4   2       77.03       66.33      7.07 o 
  -6  -4   2      440.40      418.09     27.73 o 
  -5  -4   2      528.22      426.25     27.73 o 
  -4  -4   2      523.13      483.33     30.45 o 
  -3  -4   2      632.58      792.15     42.95 o 
  -2  -4   2       37.65       36.43      2.72 o 
  -1  -4   2      619.20      686.67     33.71 o 
   0  -4   2       25.68       20.12      2.17 o 
   1  -4   2     7919.77     8560.82    409.39 o 
   2  -4   2     1258.62     1215.67     59.26 o 
   3  -4   2      701.81      706.79     35.34 o 
   4  -4   2     1136.64     1264.06     61.98 o 
   5  -4   2      624.10      618.17     39.15 o 
   6  -4   2      211.68      220.19     18.49 o 
   7  -4   2        0.75        5.98      4.35 o 
  -8  -3   2       74.75       80.46      9.79 o 
  -7  -3   2       50.57       40.78      5.44 o 
  -6  -3   2      639.14      586.09     36.97 o 
  -5  -3   2      188.00      171.26     12.50 o 
  -4  -3   2        6.95        9.24      1.63 o 
  -3  -3   2      324.93      391.45     19.57 o 
  -2  -3   2      473.75      434.40     21.75 o 
  -1  -3   2        5.75       13.05      1.63 o 
   0  -3   2     2782.82     2606.41    125.05 o 
   1  -3   2      469.61      434.40     21.75 o 
   2  -3   2      171.65      148.97      8.16 o 
   3  -3   2       22.40       23.92      2.17 o 
   4  -3   2       20.92       22.83      2.72 o 
   5  -3   2      701.09      706.79     44.58 o 
   6  -3   2      165.74      158.76     12.50 o 
   7  -3   2      179.49      198.44     17.40 o 
  -8  -2   2       15.38       12.50      3.81 o 
  -7  -2   2      147.18       98.41     10.33 o 
  -6  -2   2       53.31       42.41      4.89 o 
  -5  -2   2       47.51       41.86      4.35 o 
  -4  -2   2      132.69      125.59      8.16 o 
  -3  -2   2     2434.95     2341.64    112.54 o 
  -2  -2   2       17.85       41.32      2.72 o 
  -1  -2   2     7550.34     8045.41    383.84 o 
   0  -2   2      191.32      161.47      8.16 o 
   1  -2   2       33.55       35.34      2.17 o 
   2  -2   2      214.99      234.87     11.96 o 
   3  -2   2      684.20      680.15     33.71 o 
   4  -2   2     1257.19     1328.76     64.70 o 
   5  -2   2      268.44      315.88     18.49 o 
   6  -2   2     1285.91     1330.93     81.55 o 
   7  -2   2      133.15      152.23     14.14 o 
  -8  -1   2       29.02       20.66      4.89 o 
  -7  -1   2      159.39      139.18     13.05 o 
  -6  -1   2      340.73      322.40     19.03 o 
  -5  -1   2     1196.21     1129.23     67.96 o 
  -4  -1   2      413.59      371.34     21.20 o 
  -3  -1   2     1535.93     1517.42     90.79 o 
  -2  -1   2       69.40       79.38      4.35 o 
  -1  -1   2     5470.75     5737.48    299.03 o 
   0  -1   2     1925.68     1969.76     94.06 o 
   1  -1   2     1549.90     1554.39     81.55 o 
   2  -1   2     1127.20     1037.35     50.02 o 
   3  -1   2     5054.38     5142.69    268.58 o 
   4  -1   2      182.25      181.05      9.79 o 
   5  -1   2       28.62       27.73      3.26 o 
   6  -1   2        7.50        8.70      2.72 o 
   7  -1   2      150.05      169.63     13.05 o 
   8  -1   2        1.05        1.09      3.81 o 
  -8   0   2      161.88      184.85     16.31 o 
  -7   0   2      245.11      221.82     18.49 o 
  -6   0   2      360.04      324.58     21.75 o 
  -5   0   2        6.87        4.35      1.63 o 
  -4   0   2      186.26      191.38     11.42 o 
  -3   0   2       83.51       64.15      4.35 o 
  -2   0   2     2289.39     2181.25    104.39 o 
  -1   0   2     3959.22     3983.56    189.75 o 
   0   0   2     2143.05     2421.56    126.13 o 
   1   0   2     4625.31     4714.81    245.74 o 
   2   0   2     1936.02     1901.26     90.79 o 
   3   0   2      286.49      227.26     11.96 o 
   4   0   2       64.80       82.10      4.89 o 
   5   0   2        6.25        6.52      2.17 o 
   6   0   2      302.62      287.06     17.40 o 
   7   0   2      333.18      331.65     22.29 o 
   8   0   2      149.13      157.12     18.49 o 
  -7   1   2       38.02       26.10      4.35 o 
  -6   1   2        0.15        1.09      2.17 o 
  -5   1   2       50.75       49.48      4.89 o 
  -4   1   2      160.68      166.37     10.33 o 
  -3   1   2     5377.02     5384.63    257.71 o 
  -2   1   2     1386.05     1325.50     63.61 o 
  -1   1   2      829.57      831.83     40.23 o 
   0   1   2     2978.14     3045.71    145.16 o 
   1   1   2     4963.31     5180.75    302.29 o 
   2   1   2      361.30      386.01     19.03 o 
   3   1   2     1193.88     1162.39     56.54 o 
   4   1   2      791.87      757.89     37.51 o 
   5   1   2      943.21      934.05     51.11 o 
   6   1   2      343.17      356.66     21.20 o 
   7   1   2      194.89      185.94     14.14 o 
   8   1   2       44.11       31.53      5.98 o 
  -7   2   2       89.82      109.28      9.79 o 
  -6   2   2     1495.74     1506.54     90.25 o 
  -5   2   2      341.75      334.91     21.75 o 
  -4   2   2      908.10      881.85     48.39 o 
  -3   2   2     1078.23     1084.10     52.74 o 
  -2   2   2      354.23      390.36     19.57 o 
  -1   2   2      105.20      101.12      5.44 o 
   0   2   2      207.57      194.64      9.79 o 
   1   2   2     8451.72     8888.12    422.44 o 
   2   2   2      640.89      764.96     36.97 o 
   3   2   2     2951.81     2840.74    135.92 o 
   4   2   2      275.65      244.11     13.05 o 
   5   2   2       66.21       62.52      4.89 o 
   6   2   2      149.60      140.27     10.87 o 
   7   2   2      154.63      166.37     15.22 o 
   8   2   2        1.51        0.54      2.72 o 
  -7   3   2      222.75      225.63     19.03 o 
  -6   3   2       17.20       19.57      3.81 o 
  -5   3   2      522.22      521.94     32.62 o 
  -4   3   2        9.38        4.35      1.63 o 
  -3   3   2        2.72        2.72      1.09 o 
  -2   3   2      117.34      110.37      6.52 o 
  -1   3   2      265.87      246.29     12.50 o 
   0   3   2     4425.90     4579.98    239.76 o 
   1   3   2       53.53       85.90      4.89 o 
   2   3   2        6.03        3.81      1.09 o 
   3   3   2      207.55      272.38     15.22 o 
   4   3   2       91.85       98.95      5.98 o 
   5   3   2       66.14       63.61      5.98 o 
   6   3   2      674.49      610.01     38.60 o 
   7   3   2       25.63       20.12      3.81 o 
   8   3   2       48.27       58.17      7.07 o 
  -7   4   2        9.00        6.52      3.26 o 
  -6   4   2      101.66       97.32      8.70 o 
  -5   4   2      495.87      546.94     34.80 o 
  -4   4   2     1109.88     1173.27     63.07 o 
  -3   4   2     1010.90     1054.74     51.65 o 
  -2   4   2      789.28      804.11     39.69 o 
  -1   4   2     6631.87     7379.94    352.85 o 
   0   4   2       94.05      114.72      6.52 o 
   1   4   2     1307.18     1424.45     68.50 o 
   2   4   2       25.55       25.55      2.17 o 
   3   4   2     1280.09     1362.47     72.31 o 
   4   4   2      293.37      293.59     16.85 o 
   5   4   2      422.67      386.56     25.01 o 
   6   4   2      677.75      624.15     39.69 o 
   7   4   2      126.48      125.59     10.33 o 
   8   4   2       24.56       25.55      4.89 o 
  -6   5   2      163.60      142.44     16.85 o 
  -5   5   2      232.18      247.38     16.85 o 
  -4   5   2      210.06      233.78     15.77 o 
  -3   5   2      101.41       91.34      6.52 o 
  -2   5   2       13.61       10.33      1.63 o 
  -1   5   2        0.10        0.54      1.09 o 
   0   5   2      148.61      150.60      8.16 o 
   1   5   2     1187.91     1118.35     54.37 o 
   2   5   2      265.88      198.99     10.87 o 
   3   5   2      330.27      308.27     17.40 o 
   4   5   2      413.84      401.78     22.83 o 
   5   5   2      457.93      426.79     27.73 o 
   6   5   2       86.35       73.94      7.07 o 
   7   5   2       79.39       69.59      7.07 o 
   8   5   2       30.84       38.06      5.44 o 
  -6   6   2      154.99      156.04     18.49 o 
  -5   6   2       55.68       54.37      9.24 o 
  -4   6   2       12.54       13.05      3.26 o 
  -3   6   2      899.59      964.49     58.17 o 
  -2   6   2      187.55      179.96     10.87 o 
  -1   6   2      673.08      711.14     35.88 o 
   0   6   2     2737.66     2900.55    140.27 o 
   1   6   2     2359.61     2317.17    111.45 o 
   2   6   2     1711.99     1658.23     88.62 o 
   3   6   2      182.07      169.09     10.33 o 
   4   6   2      468.48      455.61     25.55 o 
   5   6   2      809.92      704.07     44.04 o 
   6   6   2        0.69        1.09      1.63 o 
   7   6   2       16.98       14.14      3.26 o 
  -5   7   2        2.62        4.35      3.81 o 
  -4   7   2       27.96       31.53      4.89 o 
  -3   7   2       13.65       15.77      3.26 o 
  -2   7   2      618.17      630.67     39.15 o 
  -1   7   2      690.95      719.29     39.15 o 
   0   7   2      308.18      299.57     17.40 o 
   1   7   2       10.86       13.05      2.17 o 
   2   7   2       40.21       34.25      3.81 o 
   3   7   2      510.19      512.69     28.82 o 
   4   7   2        8.86        5.44      2.17 o 
   5   7   2       32.44       33.16      4.35 o 
   6   7   2       15.33        9.79      2.72 o 
   7   7   2       59.66       56.00      6.52 o 
  -5   8   2       40.06       35.34      7.61 o 
  -4   8   2      211.67      188.11     20.66 o 
  -3   8   2      122.15      132.66     10.33 o 
  -2   8   2       61.33       62.52      5.98 o 
  -1   8   2        0.30        0.54      1.63 o 
   0   8   2      400.59      453.97     25.55 o 
   1   8   2      492.46      486.05     30.99 o 
   2   8   2      931.30      909.58     54.91 o 
   3   8   2      323.64      301.20     20.12 o 
   4   8   2      440.16      391.45     25.55 o 
   5   8   2       97.96       84.27      9.24 o 
   6   8   2       28.58       28.82      5.44 o 
   7   8   2        9.19        4.35      3.26 o 
  -4   9   2        1.65        5.44      3.81 o 
  -3   9   2      118.92      120.15     11.96 o 
  -2   9   2       33.94       43.49      5.44 o 
  -1   9   2      141.35      139.73     10.87 o 
   0   9   2      676.38      719.84     44.58 o 
   1   9   2      165.48      162.02     11.96 o 
   2   9   2      360.10      336.54     22.29 o 
   3   9   2       15.35       13.59      3.26 o 
   4   9   2      135.93      112.54      9.79 o 
   5   9   2        8.76        4.89      2.72 o 
   6   9   2        9.53       15.77      4.89 o 
  -3  10   2      270.40      319.14     44.04 o 
  -2  10   2      183.90      178.87     15.77 o 
  -1  10   2      185.35      200.08     16.85 o 
   0  10   2       30.92       36.97      4.89 o 
   1  10   2      134.26      135.92     10.87 o 
   2  10   2       23.02       13.59      3.26 o 
   3  10   2      189.06      178.33     13.59 o 
   4  10   2       13.12       10.87      3.26 o 
   5  10   2      135.01      134.29     13.59 o 
  -2  11   2       16.22        7.07      4.35 o 
  -1  11   2       56.89       53.82      7.07 o 
   0  11   2       43.69       42.41      5.44 o 
   1  11   2      115.73      106.56      9.24 o 
   2  11   2       64.70       60.35      6.52 o 
   3  11   2      145.06      153.86     12.50 o 
   4  11   2      319.92      352.31     24.47 o 
   1  12   2        2.92        4.35      2.72 o 
   2  12   2        2.04        1.09      2.17 o 
  -4 -11   3        7.71        5.44      5.44 o 
  -3 -11   3        9.71        7.07      2.72 o 
  -2 -11   3       15.51       11.96      3.26 o 
  -1 -11   3       78.27       72.31      8.70 o 
   0 -11   3       83.19       78.83      9.24 o 
   1 -11   3      147.34      144.62     14.14 o 
  -5 -10   3        1.68        1.09      2.72 o 
  -4 -10   3       68.09       56.00      7.61 o 
  -3 -10   3      213.66      179.96     13.59 o 
  -2 -10   3      323.69      270.75     19.03 o 
  -1 -10   3      285.07      271.30     19.03 o 
   0 -10   3      180.47      152.23     14.14 o 
   1 -10   3      275.21      214.75     18.49 o 
   2 -10   3        1.86        0.00      2.17 o 
   3 -10   3        5.84        2.72      2.72 o 
  -6  -9   3        1.33        0.00      2.72 o 
  -5  -9   3       31.50       24.47      4.89 o 
  -4  -9   3      455.27      380.58     29.90 o 
  -3  -9   3      535.99      478.44     30.45 o 
  -2  -9   3      120.25      112.54      9.24 o 
  -1  -9   3       25.41       30.45      4.89 o 
   0  -9   3       57.93       57.63      5.98 o 
   1  -9   3        2.04        1.09      1.63 o 
   2  -9   3       29.68       25.01      3.81 o 
   3  -9   3       70.49       80.46      8.16 o 
   4  -9   3      130.52      121.78     12.50 o 
  -6  -8   3       35.32       33.16      5.44 o 
  -5  -8   3       72.72       57.63      7.61 o 
  -4  -8   3       35.48       23.38      4.35 o 
  -3  -8   3        8.72        7.61      2.72 o 
  -2  -8   3        9.42        4.35      2.17 o 
  -1  -8   3      254.44      233.24     16.31 o 
   0  -8   3      110.12      117.44      8.16 o 
   1  -8   3       22.33       19.03      3.26 o 
   2  -8   3      204.85      209.86     15.22 o 
   3  -8   3      160.69      164.19     12.50 o 
   4  -8   3      113.72       92.43      9.79 o 
   5  -8   3       17.35       10.33      4.89 o 
  -7  -7   3        5.26        4.89      2.72 o 
  -6  -7   3        6.79        4.35      2.17 o 
  -5  -7   3        7.86        3.81      2.17 o 
  -4  -7   3      143.58      144.08     13.05 o 
  -3  -7   3       80.72       79.38      7.07 o 
  -2  -7   3     1523.78     1510.89     90.79 o 
  -1  -7   3     1121.39     1148.80     68.50 o 
   0  -7   3      416.59      411.02     23.38 o 
   1  -7   3      245.14      231.61     14.14 o 
   2  -7   3      100.27       92.43      7.61 o 
   3  -7   3       90.22       72.85      7.07 o 
   4  -7   3        1.82        2.72      2.17 o 
   5  -7   3      116.05      112.54     14.68 o 
  -7  -6   3        0.22        0.54      2.17 o 
  -6  -6   3        6.97        6.52      2.72 o 
  -5  -6   3       61.97       63.61      6.52 o 
  -4  -6   3      186.63      196.27     14.14 o 
  -3  -6   3      264.58      274.02     16.31 o 
  -2  -6   3      562.38      606.75     37.51 o 
  -1  -6   3       12.67       15.77      2.17 o 
   0  -6   3        0.86        1.09      1.09 o 
   1  -6   3      997.46     1023.21     54.91 o 
   2  -6   3       60.81       56.00      4.89 o 
   3  -6   3        3.91        3.81      2.17 o 
   4  -6   3      363.76      371.34     24.47 o 
   5  -6   3      131.39      122.33     15.22 o 
   6  -6   3       39.56       30.99      7.07 o 
  -7  -5   3      111.86      115.80     10.33 o 
  -6  -5   3      219.13      189.20     13.59 o 
  -5  -5   3      745.81      642.63     40.23 o 
  -4  -5   3      312.50      332.73     22.29 o 
  -3  -5   3       55.18       64.70      4.89 o 
  -2  -5   3      745.21      783.45     38.60 o 
  -1  -5   3     2454.96     2756.47    145.16 o 
   0  -5   3     3070.10     3107.14    163.10 o 
   1  -5   3     2316.58     2171.47    114.72 o 
   2  -5   3     1515.05     1493.50     79.38 o 
   3  -5   3      381.62      373.51     23.92 o 
   4  -5   3        5.27        6.52      2.17 o 
   5  -5   3       31.35       24.47      4.89 o 
   6  -5   3        2.93        3.26      3.81 o 
  -7  -4   3      141.16      127.22     10.87 o 
  -6  -4   3      158.18      150.06     11.96 o 
  -5  -4   3        1.95        2.17      2.17 o 
  -4  -4   3      166.70      166.37     11.96 o 
  -3  -4   3        3.69        5.98      1.63 o 
  -2  -4   3      995.17      999.29     48.39 o 
  -1  -4   3     1131.43     1042.24     51.11 o 
   0  -4   3     2032.16     2028.48    107.11 o 
   1  -4   3     3756.25     4068.38    195.73 o 
   2  -4   3      720.53      768.77     38.06 o 
   3  -4   3        2.10        1.63      1.09 o 
   4  -4   3       27.59       29.90      3.26 o 
   5  -4   3       33.32       39.69      4.89 o 
   6  -4   3        4.34        1.09      2.17 o 
   7  -4   3       48.30       54.91      9.79 o 
  -8  -3   3       11.57        9.79      4.89 o 
  -7  -3   3        0.47        0.00      2.17 o 
  -6  -3   3        3.34        1.63      2.17 o 
  -5  -3   3      467.79      401.78     26.10 o 
  -4  -3   3       37.32       36.97      3.81 o 
  -3  -3   3      698.23      660.03     32.62 o 
  -2  -3   3     1594.56     1568.52     75.57 o 
  -1  -3   3       68.96       63.61      3.81 o 
   0  -3   3        9.50       11.42      1.09 o 
   1  -3   3     4349.13     4576.72    219.65 o 
   2  -3   3     4442.31     4550.08    217.47 o 
   3  -3   3      644.52      696.46     34.80 o 
   4  -3   3     1628.99     1639.20     87.53 o 
   5  -3   3      217.27      249.01     17.40 o 
   6  -3   3       38.66       35.88      4.89 o 
   7  -3   3       56.52       70.14      8.70 o 
  -8  -2   3       12.87        8.70      3.81 o 
  -7  -2   3        0.99        1.63      2.17 o 
  -6  -2   3      228.46      221.82     15.77 o 
  -5  -2   3      413.70      425.70     24.47 o 
  -4  -2   3      607.26      582.28     32.08 o 
  -3  -2   3       50.41       53.28      3.81 o 
  -2  -2   3     1069.95     1111.29     53.82 o 
  -1  -2   3     1856.55     1989.88     95.14 o 
   0  -2   3       15.97       11.42      1.09 o 
   1  -2   3     1255.78     1141.73     55.46 o 
   2  -2   3      259.67      221.28     11.42 o 
   3  -2   3     1004.38     1041.15     56.54 o 
   4  -2   3       55.10       52.19      3.81 o 
   5  -2   3      160.70      163.10     10.87 o 
   6  -2   3        2.03        3.26      2.72 o 
   7  -2   3       54.03       48.39      5.98 o 
  -8  -1   3        2.06        3.26      3.26 o 
  -7  -1   3        0.46        0.00      2.17 o 
  -6  -1   3       42.29       42.41      4.89 o 
  -5  -1   3       63.22       75.57      5.98 o 
  -4  -1   3      666.48      670.90     40.78 o 
  -3  -1   3     2946.23     3098.99    162.56 o 
  -2  -1   3      521.37      514.87     25.55 o 
  -1  -1   3     1167.34     1150.43     55.46 o 
   0  -1   3        8.87       19.57      1.63 o 
   1  -1   3     1442.89     1472.29     77.20 o 
   2  -1   3        7.75        4.35      1.09 o 
   3  -1   3     1962.61     2204.09    106.02 o 
   4  -1   3     1949.49     2093.72    101.12 o 
   5  -1   3      119.05      124.50      8.70 o 
   6  -1   3       78.55       91.88      8.16 o 
   7  -1   3       79.75      100.58     10.87 o 
   8  -1   3       22.39       23.38      6.52 o 
  -7   0   3       57.21       48.39      5.44 o 
  -6   0   3      220.54      201.71     14.68 o 
  -5   0   3      416.26      422.44     23.92 o 
  -4   0   3      685.84      698.09     38.60 o 
  -3   0   3     1918.59     1750.11     93.51 o 
  -2   0   3     1329.73     1290.16     61.98 o 
  -1   0   3     5024.90     5102.46    265.86 o 
   0   0   3        0.05       11.42      1.09 o 
   1   0   3     2254.16     2357.41    112.54 o 
   2   0   3      224.55      196.27      9.79 o 
   3   0   3     1217.62     1170.00     56.54 o 
   4   0   3     1498.80     1566.35     76.12 o 
   5   0   3      363.62      396.89     22.83 o 
   6   0   3      261.28      278.37     16.85 o 
   7   0   3      141.04      142.99     11.42 o 
   8   0   3       44.28       33.71      7.61 o 
  -7   1   3       23.19       22.83      4.35 o 
  -6   1   3       76.18       64.70      6.52 o 
  -5   1   3      195.41      202.25     14.14 o 
  -4   1   3     1486.26     1631.05     87.53 o 
  -3   1   3     2375.84     2665.13    128.31 o 
  -2   1   3      138.42      120.15      6.52 o 
  -1   1   3      755.62      826.94     43.49 o 
   0   1   3      116.87      110.37      5.44 o 
   1   1   3     1328.24     1235.79     58.72 o 
   2   1   3       47.92       53.82      3.26 o 
   3   1   3     4625.79     4700.68    225.08 o 
   4   1   3     1012.51     1061.81     51.65 o 
   5   1   3       34.68       35.34      3.81 o 
   6   1   3       37.29       33.16      3.81 o 
   7   1   3        8.62        8.16      3.26 o 
   8   1   3        2.13        3.26      3.26 o 
  -7   2   3       75.58       93.51      8.70 o 
  -6   2   3       55.67       42.95      5.44 o 
  -5   2   3      149.25      144.62     10.87 o 
  -4   2   3        7.26        5.98      2.17 o 
  -3   2   3      621.24      644.81     31.53 o 
  -2   2   3       91.93       78.83      4.89 o 
  -1   2   3      540.19      493.66     24.47 o 
   0   2   3     1169.38     1125.97     59.26 o 
   1   2   3     1791.23     1853.41     88.62 o 
   2   2   3      916.70      993.85     52.19 o 
   3   2   3       93.66      104.93      5.98 o 
   4   2   3      407.64      400.69     20.12 o 
   5   2   3      271.67      289.24     16.85 o 
   6   2   3      182.06      206.06     14.68 o 
   7   2   3        1.21        1.63      2.17 o 
   8   2   3       10.32        8.70      3.81 o 
  -7   3   3       45.93       52.74      6.52 o 
  -6   3   3        6.17        4.89      2.72 o 
  -5   3   3       97.54      121.78      9.79 o 
  -4   3   3      797.89      798.13     48.93 o 
  -3   3   3     1314.80     1371.71     66.87 o 
  -2   3   3     4625.66     5093.22    268.04 o 
  -1   3   3     4330.26     4614.23    220.74 o 
   0   3   3       48.13       42.41      2.72 o 
   1   3   3       61.42       66.33      3.81 o 
   2   3   3      794.29      780.18     41.86 o 
   3   3   3      408.04      363.72     18.49 o 
   4   3   3       15.45       14.68      1.63 o 
   5   3   3      265.36      237.05     16.31 o 
   6   3   3      124.56      125.05     10.33 o 
   7   3   3       10.44        8.16      2.72 o 
   8   3   3        3.06        1.09      2.72 o 
  -7   4   3       17.02       14.14      4.35 o 
  -6   4   3       15.02       16.85      3.81 o 
  -5   4   3       12.66       13.59      3.26 o 
  -4   4   3        1.30        2.72      2.17 o 
  -3   4   3       61.65       71.22      5.44 o 
  -2   4   3      806.91      895.44     44.04 o 
  -1   4   3     2335.11     2485.17    119.61 o 
   0   4   3     1416.09     1432.06     69.05 o 
   1   4   3      496.77      429.51     21.20 o 
   2   4   3      641.78      616.54     30.45 o 
   3   4   3       82.54       74.48      4.89 o 
   4   4   3      111.05      104.93      7.07 o 
   5   4   3        0.13        0.54      1.63 o 
   6   4   3      188.17      175.61     13.05 o 
   7   4   3      178.56      165.28     13.05 o 
   8   4   3      125.45      133.75     11.42 o 
  -6   5   3        1.42        0.54      3.26 o 
  -5   5   3       59.42       50.02      5.98 o 
  -4   5   3        2.87        3.26      2.17 o 
  -3   5   3      446.38      450.17     25.55 o 
  -2   5   3      925.48      990.59     48.93 o 
  -1   5   3     2155.16     2199.74    106.02 o 
   0   5   3     4561.40     5018.73    240.31 o 
   1   5   3     2119.68     2273.14    109.28 o 
   2   5   3     1119.71     1149.89     56.54 o 
   3   5   3       41.27       36.97      3.81 o 
   4   5   3      264.43      257.16     15.22 o 
   5   5   3      693.70      630.13     39.69 o 
   6   5   3      234.98      243.03     16.85 o 
   7   5   3      133.22      144.08     11.42 o 
   8   5   3       21.51       17.94      3.81 o 
  -6   6   3       37.81       25.55      6.52 o 
  -5   6   3      105.07      116.35     11.42 o 
  -4   6   3      449.05      490.95     44.58 o 
  -3   6   3        9.98       10.87      2.72 o 
  -2   6   3       26.24       25.01      3.81 o 
  -1   6   3     1520.79     1721.30     84.27 o 
   0   6   3       50.13       50.02      3.81 o 
   1   6   3        8.75        6.52      1.63 o 
   2   6   3      394.70      393.63     22.29 o 
   3   6   3      290.41      261.51     15.22 o 
   4   6   3       48.78       51.65      4.89 o 
   5   6   3       44.13       47.84      5.44 o 
   6   6   3        3.02        3.81      2.17 o 
   7   6   3        1.51        0.54      2.17 o 
  -5   7   3      119.69       91.88     12.50 o 
  -4   7   3       22.90       23.92      4.89 o 
  -3   7   3       52.03       45.67      5.44 o 
  -2   7   3        2.22        1.63      2.17 o 
  -1   7   3      294.57      306.64     20.12 o 
   0   7   3      396.91      419.18     23.38 o 
   1   7   3     1073.46     1136.30     61.44 o 
   2   7   3     1483.00     1468.49     78.29 o 
   3   7   3      161.15      141.90      9.24 o 
   4   7   3      235.82      227.80     14.14 o 
   5   7   3      117.35      116.35      9.24 o 
   6   7   3       53.10       47.30      5.44 o 
   7   7   3        5.29        4.35      2.72 o 
  -5   8   3       22.42       25.55      6.52 o 
  -4   8   3       38.52       32.62      7.07 o 
  -3   8   3      185.23      227.26     15.77 o 
  -2   8   3      170.27      170.17     12.50 o 
  -1   8   3       42.53       34.25      3.81 o 
   0   8   3      176.96      202.79     12.50 o 
   1   8   3      123.66      123.96      9.79 o 
   2   8   3       44.94       36.97      4.35 o 
   3   8   3        2.61        3.26      2.17 o 
   4   8   3       63.45       63.07      6.52 o 
   5   8   3       13.09        9.79      3.26 o 
   6   8   3        9.58       16.85      3.81 o 
   7   8   3        5.73       10.87      3.26 o 
  -4   9   3       98.68       70.14     10.87 o 
  -3   9   3       63.42       75.57      7.61 o 
  -2   9   3       29.60       29.90      4.35 o 
  -1   9   3        1.15        2.17      2.17 o 
   0   9   3       11.07       15.77      3.26 o 
   1   9   3        8.35        3.26      2.17 o 
   2   9   3       94.43       91.34      8.16 o 
   3   9   3      492.42      502.91     37.51 o 
   4   9   3      359.99      331.65     22.29 o 
   5   9   3       59.82       71.22      8.70 o 
   6   9   3        3.23        1.63      2.72 o 
  -3  10   3        1.78        2.72      2.72 o 
  -2  10   3        0.81        2.72      2.17 o 
  -1  10   3      174.86      185.94     15.77 o 
   0  10   3      245.49      253.36     20.66 o 
   1  10   3      225.71      240.85     16.85 o 
   2  10   3      234.01      231.06     16.31 o 
   3  10   3      238.24      235.96     16.85 o 
   4  10   3      100.54       95.69      8.70 o 
   5  10   3       10.33        9.24      3.26 o 
  -1  11   3      131.66      173.98     15.77 o 
   0  11   3       41.53       37.51      7.61 o 
   1  11   3       71.30       82.10      8.16 o 
   2  11   3       49.76       42.95      5.44 o 
   3  11   3        1.39        1.09      2.17 o 
   4  11   3        2.00        0.54      2.17 o 
  -3 -11   4       45.69       47.84      5.98 o 
  -2 -11   4      156.37      147.34     13.59 o 
  -1 -11   4        8.24        4.89      3.26 o 
   0 -11   4       38.49       28.82      5.44 o 
   1 -11   4       22.59       16.85      4.35 o 
  -5 -10   4       59.45       73.94      9.24 o 
  -4 -10   4        6.77        7.07      3.26 o 
  -3 -10   4       15.80       14.14      3.26 o 
  -2 -10   4        3.10        2.17      2.17 o 
  -1 -10   4       31.85       33.16      6.52 o 
   0 -10   4      232.66      194.09     17.40 o 
   1 -10   4      159.13      129.40     12.50 o 
   2 -10   4       97.84       88.62      8.70 o 
   3 -10   4       62.96       74.48      8.16 o 
  -5  -9   4       70.95       57.09      7.61 o 
  -4  -9   4        9.96        5.98      2.72 o 
  -3  -9   4       73.26       55.46      5.98 o 
  -2  -9   4       92.37       92.43      8.16 o 
  -1  -9   4      193.74      186.48     13.59 o 
   0  -9   4      268.62      239.22     19.57 o 
   1  -9   4      215.76      191.92     14.14 o 
   2  -9   4       39.86       39.15      5.44 o 
   3  -9   4       97.25       89.71      8.70 o 
   4  -9   4       19.20       19.03      4.35 o 
  -6  -8   4       18.97       13.05      3.81 o 
  -5  -8   4       17.07       19.03      4.35 o 
  -4  -8   4       77.01       75.03      8.70 o 
  -3  -8   4      417.30      388.73     25.55 o 
  -2  -8   4       49.28       54.91      5.44 o 
  -1  -8   4      283.49      299.03     22.83 o 
   0  -8   4      419.97      419.18     23.92 o 
   1  -8   4       14.57       11.96      2.72 o 
   2  -8   4      248.80      233.24     16.31 o 
   3  -8   4       75.10       63.61      6.52 o 
   4  -8   4       24.56       24.47      4.35 o 
   5  -8   4       62.61       76.12     11.96 o 
  -6  -7   4       33.47       45.67      5.44 o 
  -5  -7   4      151.31      154.41     14.14 o 
  -4  -7   4       47.10       48.39      6.52 o 
  -3  -7   4       55.29       61.44      5.98 o 
  -2  -7   4      284.40      290.87     19.03 o 
  -1  -7   4        1.73        0.54      1.63 o 
   0  -7   4      134.70      134.29      8.70 o 
   1  -7   4      413.21      468.11     25.55 o 
   2  -7   4      233.93      235.96     16.31 o 
   3  -7   4      217.31      233.78     16.31 o 
   4  -7   4        3.07        0.54      2.17 o 
   5  -7   4        8.42       15.22      5.44 o 
  -7  -6   4       20.11       10.33      3.26 o 
  -6  -6   4       20.98       17.40      3.81 o 
  -5  -6   4      215.33      185.94     13.59 o 
  -4  -6   4        3.26        2.72      2.17 o 
  -3  -6   4       16.05       15.22      2.72 o 
  -2  -6   4     1444.50     1573.42     84.27 o 
  -1  -6   4      677.82      674.17     36.97 o 
   0  -6   4      298.40      250.64     14.68 o 
   1  -6   4      281.12      254.44     14.68 o 
   2  -6   4      155.39      151.14     10.87 o 
   3  -6   4       99.97       78.83      7.07 o 
   4  -6   4        0.33        2.17      2.17 o 
   5  -6   4       75.59       92.43     10.33 o 
   6  -6   4       77.50       92.43     13.05 o 
  -7  -5   4        1.08        2.17      2.17 o 
  -6  -5   4       47.35       38.60      4.89 o 
  -5  -5   4       63.56       59.81      5.98 o 
  -4  -5   4      206.42      219.65     15.22 o 
  -3  -5   4      102.14      106.02      7.07 o 
  -2  -5   4       86.70       76.12      4.89 o 
  -1  -5   4      455.30      448.54     22.83 o 
   0  -5   4     1006.21     1010.16     54.37 o 
   1  -5   4        7.85        3.26      1.63 o 
   2  -5   4       37.18       34.25      3.26 o 
   3  -5   4       36.56       42.95      4.89 o 
   4  -5   4      752.63      800.30     48.93 o 
   5  -5   4      132.97      146.25     13.59 o 
   6  -5   4       35.28       36.43      7.61 o 
  -7  -4   4       83.16       64.70      8.16 o 
  -6  -4   4      422.85      372.42     28.82 o 
  -5  -4   4      588.15      559.45     35.34 o 
  -4  -4   4       61.45       64.70      5.98 o 
  -3  -4   4      738.41      772.03     38.06 o 
  -2  -4   4      210.65      230.52     11.96 o 
  -1  -4   4      487.52      526.28     26.10 o 
   0  -4   4       85.95       78.29      4.89 o 
   1  -4   4      883.09      836.73     41.86 o 
   2  -4   4      819.95      697.00     34.25 o 
   3  -4   4      392.93      378.40     21.20 o 
   4  -4   4       16.53       16.31      2.72 o 
   5  -4   4        1.36        2.17      2.17 o 
   6  -4   4      204.41      214.75     15.77 o 
   7  -4   4        1.42        0.54      3.26 o 
  -7  -3   4       36.33       29.90      5.44 o 
  -6  -3   4       14.60       19.03      3.81 o 
  -5  -3   4       41.88       39.15      4.89 o 
  -4  -3   4      175.24      185.40     11.42 o 
  -3  -3   4        7.27       10.87      1.63 o 
  -2  -3   4      133.67      110.37      6.52 o 
  -1  -3   4      164.75      140.81      7.61 o 
   0  -3   4      123.03       98.41      5.44 o 
   1  -3   4     1240.13     1234.70     60.35 o 
   2  -3   4      277.71      383.30     21.20 o 
   3  -3   4      291.60      314.25     16.31 o 
   4  -3   4        6.51        4.89      1.63 o 
   5  -3   4      305.37      308.27     21.20 o 
   6  -3   4        7.17        5.44      2.72 o 
   7  -3   4       10.17       18.49      4.89 o 
  -7  -2   4       14.10       16.85      4.35 o 
  -6  -2   4        4.60        2.72      2.72 o 
  -5  -2   4      626.95      615.45     34.25 o 
  -4  -2   4      111.27       97.32      6.52 o 
  -3  -2   4      525.62      484.96     24.47 o 
  -2  -2   4     2276.13     2325.87    121.24 o 
  -1  -2   4       12.52       13.59      1.63 o 
   0  -2   4       36.52       23.38      2.17 o 
   1  -2   4      705.64      717.66     38.60 o 
   2  -2   4     1159.42     1364.64     66.33 o 
   3  -2   4      522.01      481.16     24.47 o 
   4  -2   4      467.70      430.60     24.47 o 
   5  -2   4      100.37       95.69      8.16 o 
   6  -2   4       19.70       30.45      4.89 o 
   7  -2   4       56.32       70.68      7.61 o 
  -7  -1   4        7.01        4.35      2.72 o 
  -6  -1   4      484.57      436.58     28.82 o 
  -5  -1   4       39.55       37.51      3.81 o 
  -4  -1   4       31.80       29.90      3.26 o 
  -3  -1   4      856.66      868.80     42.95 o 
  -2  -1   4      165.96      168.00      8.70 o 
  -1  -1   4      483.05      553.47     27.18 o 
   0  -1   4      510.81      559.99     27.18 o 
   1  -1   4     3530.36     3426.29    179.42 o 
   2  -1   4      481.85      449.08     22.29 o 
   3  -1   4      501.56      432.23     21.75 o 
   4  -1   4      204.36      194.64     10.87 o 
   5  -1   4       31.50       30.99      4.35 o 
   6  -1   4        1.73        1.09      2.17 o 
   7  -1   4       42.51       32.08      4.89 o 
   8  -1   4        2.12        3.26      3.81 o 
  -7   0   4        3.06        3.81      2.72 o 
  -6   0   4       64.20       66.33      7.61 o 
  -5   0   4       45.14       38.06      4.89 o 
  -4   0   4       77.56       75.03      5.44 o 
  -3   0   4      452.25      474.09     23.92 o 
  -2   0   4     1707.20     1591.90     76.66 o 
  -1   0   4      931.16      975.91     47.30 o 
   0   0   4    55133.75    54368.23   2595.00 o 
   1   0   4     2867.68     2866.29    137.01 o 
   2   0   4     1055.24      970.47     46.76 o 
   3   0   4      568.76      574.67     28.27 o 
   4   0   4       26.86       26.64      2.72 o 
   5   0   4       17.86       12.50      2.17 o 
   6   0   4       56.99       65.79      6.52 o 
   7   0   4       73.44       77.75      7.61 o 
   8   0   4       14.21       15.77      4.89 o 
  -7   1   4       22.19       19.57      3.81 o 
  -6   1   4       19.52       22.29      3.81 o 
  -5   1   4       49.97       38.06      4.89 o 
  -4   1   4       13.57        9.24      2.17 o 
  -3   1   4     1259.11     1198.28     58.72 o 
  -2   1   4      899.72      913.93     44.58 o 
  -1   1   4     1598.09     1539.16     80.46 o 
   0   1   4       44.30       59.26      3.26 o 
   1   1   4      260.53      266.95     13.05 o 
   2   1   4        0.22        2.17      1.09 o 
   3   1   4      861.11      839.45     40.78 o 
   4   1   4      151.53      142.44      8.16 o 
   5   1   4       10.68        9.79      2.17 o 
   6   1   4      831.28      832.38     46.21 o 
   7   1   4       39.67       38.60      5.98 o 
   8   1   4       13.06        4.35      3.26 o 
  -7   2   4       59.80       72.85      7.61 o 
  -6   2   4      203.79      204.97     14.68 o 
  -5   2   4       89.10      107.65      8.70 o 
  -4   2   4      221.51      207.14     14.14 o 
  -3   2   4      784.77      743.76     36.97 o 
  -2   2   4     1177.80     1416.84     68.50 o 
  -1   2   4      674.25      683.95     36.43 o 
   0   2   4       74.09       90.25      4.89 o 
   1   2   4      764.43      756.26     36.43 o 
   2   2   4     2382.99     2377.52    114.17 o 
   3   2   4     1527.28     1427.17     69.05 o 
   4   2   4      215.14      192.46     10.33 o 
   5   2   4      280.97      285.98     16.85 o 
   6   2   4        1.98        1.09      2.17 o 
   7   2   4        0.14        2.17      2.72 o 
   8   2   4        0.15        0.00      2.72 o 
  -7   3   4        8.01        8.16      3.26 o 
  -6   3   4       12.24       15.22      3.81 o 
  -5   3   4      320.89      283.26     19.57 o 
  -4   3   4        0.68        1.09      1.63 o 
  -3   3   4       96.30      103.30      7.07 o 
  -2   3   4      376.94      489.86     24.47 o 
  -1   3   4      868.74      856.30     41.86 o 
   0   3   4      907.70      910.67     44.04 o 
   1   3   4       20.83       15.22      1.63 o 
   2   3   4       12.26       17.94      1.63 o 
   3   3   4      528.80      535.53     26.64 o 
   4   3   4      172.99      178.33      9.79 o 
   5   3   4        0.29        0.00      1.63 o 
   6   3   4        0.97        1.09      1.63 o 
   7   3   4      106.28      121.78     10.33 o 
   8   3   4       13.97       21.75      4.89 o 
  -6   4   4      108.87      102.76      9.24 o 
  -5   4   4        8.04        8.70      2.72 o 
  -4   4   4       46.23       47.30      5.44 o 
  -3   4   4      600.14      580.11     32.08 o 
  -2   4   4      518.73      453.43     22.83 o 
  -1   4   4      324.92      284.35     14.68 o 
   0   4   4      556.83      561.62     27.73 o 
   1   4   4     1436.56     1513.61     72.85 o 
   2   4   4      183.76      206.60     10.87 o 
   3   4   4     1735.55     1758.27     93.51 o 
   4   4   4      172.14      169.63     10.33 o 
   5   4   4      445.87      459.41     29.36 o 
   6   4   4      701.84      663.29     41.86 o 
   7   4   4       11.93       19.57      3.81 o 
   8   4   4       33.22       29.90      4.89 o 
  -6   5   4       53.80       60.35      7.61 o 
  -5   5   4       53.13       60.89      6.52 o 
  -4   5   4      536.96      571.41     36.43 o 
  -3   5   4        3.07        2.17      1.63 o 
  -2   5   4       16.25       20.66      2.72 o 
  -1   5   4       22.07       32.62      3.26 o 
   0   5   4      677.09      751.37     36.97 o 
   1   5   4      312.09      300.11     15.22 o 
   2   5   4      140.34      108.19      6.52 o 
   3   5   4      390.42      362.09     20.66 o 
   4   5   4       66.55       77.20      6.52 o 
   5   5   4       68.46       72.85      6.52 o 
   6   5   4       56.96       56.54      5.98 o 
   7   5   4        3.32        1.09      2.17 o 
  -6   6   4       72.80       84.27     11.96 o 
  -5   6   4        5.05        8.16      3.81 o 
  -4   6   4       15.31       11.96      3.81 o 
  -3   6   4      156.75      156.04     11.42 o 
  -2   6   4      160.36      163.65     11.96 o 
  -1   6   4      338.14      355.02     18.49 o 
   0   6   4      898.50      865.00     42.95 o 
   1   6   4      757.58      694.83     34.25 o 
   2   6   4     2127.84     2041.53    107.65 o 
   3   6   4       64.89       53.28      4.35 o 
   4   6   4       41.63       34.25      3.81 o 
   5   6   4      176.89      175.61     12.50 o 
   6   6   4       17.16       12.50      3.26 o 
   7   6   4        5.41        4.35      2.72 o 
  -5   7   4        5.11        8.70      3.26 o 
  -4   7   4       29.37       22.29      4.35 o 
  -3   7   4      190.62      227.80     15.77 o 
  -2   7   4       92.70      103.84      8.70 o 
  -1   7   4      754.72      800.30     43.49 o 
   0   7   4      220.93      224.54     13.59 o 
   1   7   4       32.17       28.27      3.26 o 
   2   7   4       21.04       19.03      2.72 o 
   3   7   4        2.21        2.17      1.63 o 
   4   7   4       39.99       40.23      4.35 o 
   5   7   4      277.33      259.34     20.66 o 
   6   7   4       85.73      110.91     10.87 o 
   7   7   4       10.60        7.07      2.72 o 
  -4   8   4       58.08       61.44      8.16 o 
  -3   8   4       19.25       20.66      3.81 o 
  -2   8   4      201.64      203.88     14.68 o 
  -1   8   4      288.88      305.55     20.12 o 
   0   8   4      321.12      337.63     19.57 o 
   1   8   4      234.15      226.17     15.77 o 
   2   8   4      125.42      121.78      9.79 o 
   3   8   4      790.79      755.72     46.76 o 
   4   8   4       83.34       94.60      8.16 o 
   5   8   4       59.25       55.46      7.07 o 
   6   8   4       41.62       34.80      4.89 o 
  -4   9   4        0.10        0.00      2.72 o 
  -3   9   4      123.16      127.77     10.87 o 
  -2   9   4        8.81        8.16      2.72 o 
  -1   9   4      107.97      106.56      8.70 o 
   0   9   4      258.69      289.24     19.57 o 
   1   9   4      237.35      251.18     17.40 o 
   2   9   4      189.70      186.48     13.59 o 
   3   9   4      198.87      160.39     11.96 o 
   4   9   4        0.93        0.54      1.63 o 
   5   9   4       17.43       11.96      3.81 o 
   6   9   4       68.30       84.81      9.79 o 
  -3  10   4      105.98      120.70     12.50 o 
  -2  10   4      115.01      127.22     10.87 o 
  -1  10   4      231.84      262.05     21.20 o 
   0  10   4      217.42      219.65     18.49 o 
   1  10   4       60.17       65.24      6.52 o 
   2  10   4        0.31        1.09      2.17 o 
   3  10   4       35.59       32.62      4.89 o 
   4  10   4       35.89       33.71      4.89 o 
   5  10   4       78.85       88.62     10.33 o 
  -1  11   4       15.43       15.22      4.35 o 
   0  11   4       81.96       83.73      9.79 o 
   1  11   4        1.63        4.35      2.72 o 
   2  11   4      121.53      134.83     10.87 o 
   3  11   4       78.54       78.29      8.16 o 
   4  11   4       76.67       95.69      9.24 o 
  -3 -11   5        3.76        3.81      2.72 o 
  -2 -11   5       12.75        9.24      3.81 o 
  -1 -11   5       14.82       14.14      3.81 o 
   0 -11   5       86.48       86.45     10.33 o 
   1 -11   5      156.35      139.18     16.85 o 
  -4 -10   5       36.82       42.95      6.52 o 
  -3 -10   5       81.26       77.75      7.61 o 
  -2 -10   5       48.49       54.91      5.98 o 
  -1 -10   5      372.83      312.07     25.55 o 
   0 -10   5      164.94      134.83     13.05 o 
   1 -10   5       91.97       88.62      9.79 o 
   2 -10   5       13.85        3.81      2.72 o 
   3 -10   5        0.03        0.00      3.26 o 
  -5  -9   5       74.75       81.55      9.79 o 
  -4  -9   5       74.19       69.05      8.70 o 
  -3  -9   5        4.56        5.98      2.17 o 
  -2  -9   5       78.15       79.92      7.61 o 
  -1  -9   5       50.64       50.56      5.44 o 
   0  -9   5       37.65       35.88      5.44 o 
   1  -9   5       71.86       62.52      6.52 o 
   2  -9   5      146.76      126.13     10.87 o 
   3  -9   5       70.60       77.75      8.16 o 
   4  -9   5      215.89      216.39     16.31 o 
  -6  -8   5       70.84       73.40      8.70 o 
  -5  -8   5       51.24       53.28      7.61 o 
  -4  -8   5       25.60       20.66      4.35 o 
  -3  -8   5       47.47       48.93      5.44 o 
  -2  -8   5        0.77        1.63      2.17 o 
  -1  -8   5        0.96        1.63      1.63 o 
   0  -8   5      170.44      176.70     13.05 o 
   1  -8   5       63.99       58.17      5.98 o 
   2  -8   5       39.00       50.02      5.44 o 
   3  -8   5      116.80      127.22     10.33 o 
   4  -8   5      163.72      157.12     12.50 o 
  -6  -7   5       44.41       31.53      5.44 o 
  -5  -7   5       36.08       39.15      5.98 o 
  -4  -7   5      192.36      170.17     15.22 o 
  -3  -7   5       49.20       42.95      4.89 o 
  -2  -7   5        4.06        5.98      2.72 o 
  -1  -7   5      107.47      103.30      7.07 o 
   0  -7   5      145.40      136.46      9.24 o 
   1  -7   5      136.10      132.11     10.33 o 
   2  -7   5       13.52        8.16      2.72 o 
   3  -7   5       32.72       20.12      3.81 o 
   4  -7   5       17.83       19.03      3.81 o 
   5  -7   5      104.63       97.86     10.87 o 
  -7  -6   5       26.71       24.47      4.35 o 
  -6  -6   5       17.47       10.87      3.26 o 
  -5  -6   5       10.26        4.35      2.17 o 
  -4  -6   5      480.72      541.51     39.69 o 
  -3  -6   5      154.34      152.23      9.79 o 
  -2  -6   5      475.56      546.94     33.71 o 
  -1  -6   5       45.44       52.74      4.35 o 
   0  -6   5        0.28        2.17      1.63 o 
   1  -6   5       47.64       40.23      3.81 o 
   2  -6   5      340.99      335.45     21.75 o 
   3  -6   5       91.42      111.45      9.24 o 
   4  -6   5      123.32      115.26      9.79 o 
   5  -6   5      212.39      208.23     18.49 o 
   6  -6   5       67.84       57.09      9.79 o 
  -7  -5   5       45.45       45.13      7.07 o 
  -6  -5   5       53.95       42.95      5.44 o 
  -5  -5   5      669.99      698.09     43.49 o 
  -4  -5   5        5.48        5.98      2.17 o 
  -3  -5   5        1.87        1.63      1.63 o 
  -2  -5   5      546.75      595.33     29.90 o 
  -1  -5   5      442.35      468.65     23.92 o 
   0  -5   5       69.60      102.21      6.52 o 
   1  -5   5      488.75      422.44     23.92 o 
   2  -5   5      980.34      954.71     57.63 o 
   3  -5   5      617.88      642.09     39.69 o 
   4  -5   5      247.60      232.15     16.31 o 
   5  -5   5       31.99       39.69      5.98 o 
   6  -5   5        0.13        1.09      2.72 o 
  -7  -4   5       26.21       23.38      4.89 o 
  -6  -4   5       21.71       24.47      3.81 o 
  -5  -4   5       77.61       78.83      7.07 o 
  -4  -4   5        2.89        0.54      1.63 o 
  -3  -4   5       19.53       15.77      2.17 o 
  -2  -4   5     2138.18     2189.41    129.40 o 
  -1  -4   5      590.98      542.59     27.18 o 
   0  -4   5      950.90      900.88     44.04 o 
   1  -4   5      961.21      996.03     48.93 o 
   2  -4   5      747.59      860.65     42.95 o 
   3  -4   5      132.05      140.81      8.70 o 
   4  -4   5      104.48      113.09      8.16 o 
   5  -4   5       49.63       61.44      6.52 o 
   6  -4   5        2.83        3.26      3.26 o 
   7  -4   5       94.45      116.35     15.77 o 
  -7  -3   5      125.80      108.74     11.42 o 
  -6  -3   5      157.12      133.20     12.50 o 
  -5  -3   5      120.60      115.26      9.24 o 
  -4  -3   5      100.76      108.19      7.61 o 
  -3  -3   5      329.76      328.93     18.49 o 
  -2  -3   5       95.77       77.20      5.44 o 
  -1  -3   5      248.84      252.81     14.14 o 
   0  -3   5       11.57       11.42      1.63 o 
   1  -3   5       15.48       27.73      2.17 o 
   2  -3   5       17.73       47.30      3.81 o 
   3  -3   5      115.23      100.58      7.07 o 
   4  -3   5     1527.46     1544.06     82.10 o 
   5  -3   5      961.31     1054.74     65.24 o 
   6  -3   5       39.82       43.49      5.44 o 
   7  -3   5        4.48        4.89      3.26 o 
  -7  -2   5        4.53        0.54      2.72 o 
  -6  -2   5        1.45        2.17      2.72 o 
  -5  -2   5      186.34      187.03     11.96 o 
  -4  -2   5        2.53        2.17      1.63 o 
  -3  -2   5       33.06       45.13      3.81 o 
  -2  -2   5        0.18        1.09      1.09 o 
  -1  -2   5      387.70      401.78     20.12 o 
   0  -2   5        3.58        5.98      1.09 o 
   1  -2   5      210.96      162.56      9.79 o 
   2  -2   5        5.35        8.70      1.63 o 
   3  -2   5       14.98       11.42      1.63 o 
   4  -2   5      257.31      280.00     16.31 o 
   5  -2   5      256.83      243.03     16.85 o 
   6  -2   5       82.12       84.27      8.16 o 
   7  -2   5       91.11      122.33     10.87 o 
  -7  -1   5        6.86        2.72      3.26 o 
  -6  -1   5        2.05        1.63      2.17 o 
  -5  -1   5      571.12      549.66     34.80 o 
  -4  -1   5      987.85     1040.06     56.54 o 
  -3  -1   5     1682.98     1800.13     86.99 o 
  -2  -1   5     1584.90     1558.74     75.03 o 
  -1  -1   5      384.11      477.90     23.38 o 
   0  -1   5        4.51        9.79      1.09 o 
   1  -1   5     1944.16     1870.81     90.25 o 
   2  -1   5       46.98       40.23      2.72 o 
   3  -1   5      350.63      379.49     19.57 o 
   4  -1   5       92.62       73.40      4.89 o 
   5  -1   5       85.07       84.27      7.61 o 
   6  -1   5      152.49      153.32     11.96 o 
   7  -1   5      365.77      432.23     29.36 o 
  -7   0   5       18.04       13.05      3.26 o 
  -6   0   5      260.71      266.40     18.49 o 
  -5   0   5      109.19      110.91     10.33 o 
  -4   0   5      158.65      177.24     12.50 o 
  -3   0   5      313.00      263.14     15.22 o 
  -2   0   5      185.53      156.04      8.16 o 
  -1   0   5       72.99      101.67      5.44 o 
   0   0   5       19.39       29.36      2.17 o 
   1   0   5      497.40      438.75     21.75 o 
   2   0   5       34.59       50.56      3.26 o 
   3   0   5       13.95        4.35      1.09 o 
   4   0   5      346.27      336.00     17.40 o 
   5   0   5       50.00       56.54      5.98 o 
   6   0   5      512.93      538.79     34.80 o 
   7   0   5       14.33       17.94      3.81 o 
   8   0   5        6.61       13.05      4.35 o 
  -7   1   5      117.25      149.51     11.96 o 
  -6   1   5      168.34      175.61     13.05 o 
  -5   1   5      213.66      216.39     15.22 o 
  -4   1   5       15.45        5.44      2.17 o 
  -3   1   5      120.75      147.88      8.16 o 
  -2   1   5      474.61      488.23     24.47 o 
  -1   1   5     1320.50     1366.27     66.87 o 
   0   1   5       56.39       43.49      2.72 o 
   1   1   5       13.48       25.55      2.17 o 
   2   1   5      307.62      269.67     13.59 o 
   3   1   5     3303.16     3295.26    158.21 o 
   4   1   5     1740.33     1857.76     89.71 o 
   5   1   5      559.97      608.38     33.71 o 
   6   1   5        3.13        2.17      2.17 o 
   7   1   5        5.09        7.61      3.26 o 
   8   1   5       40.38       57.09      8.16 o 
  -7   2   5        8.24       12.50      3.81 o 
  -6   2   5      137.21      160.93     12.50 o 
  -5   2   5      223.84      252.81     17.40 o 
  -4   2   5       52.13       55.46      5.44 o 
  -3   2   5       20.33       14.68      2.17 o 
  -2   2   5       26.58       14.14      2.17 o 
  -1   2   5       48.40       72.85      4.89 o 
   0   2   5     1476.52     1368.99     66.33 o 
   1   2   5      999.78      987.87     47.84 o 
   2   2   5       15.95       20.66      2.17 o 
   3   2   5      101.63      140.81      7.61 o 
   4   2   5        9.66       11.96      1.63 o 
   5   2   5        7.74        5.98      2.17 o 
   6   2   5       29.28       19.57      3.81 o 
   7   2   5        1.85        5.98      3.26 o 
   8   2   5       10.19        6.52      3.81 o 
  -7   3   5        8.87        2.17      2.72 o 
  -6   3   5       22.58       23.92      4.35 o 
  -5   3   5      404.30      463.76     29.90 o 
  -4   3   5      594.80      625.23     38.60 o 
  -3   3   5      846.43      816.61     44.04 o 
  -2   3   5        3.27       16.31      2.17 o 
  -1   3   5       47.52       85.90      4.89 o 
   0   3   5       35.06       33.71      2.72 o 
   1   3   5      511.45      511.61     25.01 o 
   2   3   5       50.19       44.58      3.26 o 
   3   3   5     1125.95     1116.72     54.37 o 
   4   3   5       97.17       92.43      5.44 o 
   5   3   5      130.97      155.49     11.42 o 
   6   3   5      440.80      438.75     28.82 o 
   7   3   5      208.24      184.31     14.14 o 
   8   3   5        0.35        1.09      2.72 o 
  -6   4   5        8.71        9.79      3.26 o 
  -5   4   5        1.21        3.81      2.17 o 
  -4   4   5      162.86      172.35     12.50 o 
  -3   4   5       23.27       21.20      2.72 o 
  -2   4   5      920.34     1034.63     55.46 o 
  -1   4   5      662.54      613.27     33.16 o 
   0   4   5      918.11      866.63     42.41 o 
   1   4   5       28.86       20.66      2.17 o 
   2   4   5     1801.08     1806.66     87.53 o 
   3   4   5      647.61      564.34     30.99 o 
   4   4   5       42.21       43.49      3.81 o 
   5   4   5       22.49       19.03      3.26 o 
   6   4   5        2.00        2.72      2.17 o 
   7   4   5       20.64       22.83      3.81 o 
   8   4   5        3.21        1.09      2.72 o 
  -6   5   5        3.60        3.26      2.72 o 
  -5   5   5        5.25        2.17      2.17 o 
  -4   5   5      183.55      171.80     12.50 o 
  -3   5   5      630.43      665.47     36.97 o 
  -2   5   5      600.91      582.83     32.08 o 
  -1   5   5      583.48      585.55     32.08 o 
   0   5   5        8.56        2.72      1.09 o 
   1   5   5      307.37      336.00     17.40 o 
   2   5   5      962.48     1062.36     52.19 o 
   3   5   5       26.86       27.73      3.26 o 
   4   5   5      168.65      178.87     12.50 o 
   5   5   5     1276.09     1329.30     81.55 o 
   6   5   5      224.87      222.91     15.77 o 
   7   5   5       73.14       86.45      8.16 o 
  -6   6   5       69.39       76.12      9.24 o 
  -5   6   5      167.62      163.10     15.22 o 
  -4   6   5      134.56      144.62     13.05 o 
  -3   6   5      175.70      175.61     12.50 o 
  -2   6   5      239.73      274.56     16.31 o 
  -1   6   5      399.79      390.91     20.12 o 
   0   6   5       28.84       24.47      2.72 o 
   1   6   5       27.68       23.92      2.72 o 
   2   6   5      316.90      322.95     18.49 o 
   3   6   5      131.10      121.78      8.16 o 
   4   6   5      770.78      769.31     42.41 o 
   5   6   5       57.59       53.28      5.44 o 
   6   6   5       23.37       25.01      3.81 o 
   7   6   5       17.08       11.96      3.26 o 
  -5   7   5       81.49       96.78     10.33 o 
  -4   7   5      147.32      177.24     15.77 o 
  -3   7   5       21.77       11.42      2.72 o 
  -2   7   5       81.64       79.38      7.07 o 
  -1   7   5      256.10      253.90     16.85 o 
   0   7   5      269.45      280.00     16.31 o 
   1   7   5       46.84       40.78      3.26 o 
   2   7   5       18.90       16.31      2.17 o 
   3   7   5      255.69      249.01     15.22 o 
   4   7   5      116.84      112.54      8.16 o 
   5   7   5      210.75      202.25     16.85 o 
   6   7   5       21.64       13.59      3.26 o 
   7   7   5       32.91       36.97      5.44 o 
  -4   8   5       56.01       63.61      8.16 o 
  -3   8   5      115.89      124.50     10.33 o 
  -2   8   5       79.77       93.51      8.16 o 
  -1   8   5       46.67       57.63      5.98 o 
   0   8   5      192.38      221.82     13.59 o 
   1   8   5       11.31        9.24      2.72 o 
   2   8   5       11.85       14.14      2.72 o 
   3   8   5       67.59       75.57      7.07 o 
   4   8   5       32.93       33.16      4.35 o 
   5   8   5       85.97      102.21      8.70 o 
   6   8   5      155.13      174.52     13.59 o 
  -4   9   5      174.54      196.27     22.29 o 
  -3   9   5       62.32       67.42      7.07 o 
  -2   9   5      177.25      184.31     14.14 o 
  -1   9   5        1.61        1.63      2.17 o 
   0   9   5       20.03       17.94      3.81 o 
   1   9   5        0.16        1.63      2.17 o 
   2   9   5       17.30       22.29      3.81 o 
   3   9   5        9.13       11.96      2.72 o 
   4   9   5       78.38       84.27      8.16 o 
   5   9   5      106.72      112.54     11.42 o 
   6   9   5        1.78        0.54      2.72 o 
  -3  10   5        0.35        2.17      5.98 o 
  -2  10   5        0.33        1.09      2.17 o 
  -1  10   5       42.33       39.15      5.98 o 
   0  10   5      364.36      401.78     30.99 o 
   1  10   5      349.18      389.28     26.10 o 
   2  10   5       74.51       78.83      7.61 o 
   3  10   5       52.18       51.65      5.98 o 
   4  10   5       29.93       28.27      4.35 o 
   5  10   5        0.48        0.54      2.72 o 
  -1  11   5      183.83      246.29     20.66 o 
   0  11   5      140.41      190.29     16.85 o 
   1  11   5       93.48      100.04     10.87 o 
   2  11   5       87.34       92.97      8.70 o 
   3  11   5        0.54        0.54      2.17 o 
   4  11   5        3.21        3.81      2.72 o 
  -2 -11   6       35.23       34.80      5.98 o 
  -1 -11   6      129.78      133.75     16.31 o 
   0 -11   6       29.86       36.97      6.52 o 
  -4 -10   6       26.16       31.53      5.98 o 
  -3 -10   6       41.51       42.95      5.44 o 
  -2 -10   6       38.51       28.27      4.89 o 
  -1 -10   6      107.04      112.54     11.96 o 
   0 -10   6       81.96       72.31      8.70 o 
   1 -10   6      233.19      217.47     19.03 o 
   2 -10   6      159.38      156.58     13.05 o 
  -5  -9   6       63.43       70.14      9.24 o 
  -4  -9   6       25.90       20.66      4.35 o 
  -3  -9   6        2.25        1.09      2.17 o 
  -2  -9   6        6.78        8.16      2.72 o 
  -1  -9   6       48.53       46.76      6.52 o 
   0  -9   6      472.74      417.55     32.08 o 
   1  -9   6      322.02      282.17     27.73 o 
   2  -9   6      126.54      115.80     10.33 o 
   3  -9   6       45.69       35.34      4.89 o 
  -6  -8   6        2.01        2.17      2.72 o 
  -5  -8   6       34.78       33.16      5.98 o 
  -4  -8   6      135.37      134.83     13.05 o 
  -3  -8   6      101.10      116.89      9.79 o 
  -2  -8   6      484.20      542.05     39.69 o 
  -1  -8   6      282.48      287.61     19.03 o 
   0  -8   6      352.18      376.77     24.47 o 
   1  -8   6        1.29        2.17      2.17 o 
   2  -8   6       47.37       38.06      4.89 o 
   3  -8   6      241.43      216.93     15.77 o 
   4  -8   6      133.89      115.26     10.33 o 
  -6  -7   6      107.41       92.43      9.79 o 
  -5  -7   6       75.76       82.64      9.79 o 
  -4  -7   6       39.15       39.15      5.98 o 
  -3  -7   6      321.87      326.21     21.75 o 
  -2  -7   6        0.67        2.17      2.17 o 
  -1  -7   6       58.71       60.89      4.89 o 
   0  -7   6       84.57       85.90      7.61 o 
   1  -7   6      156.64      144.62     10.87 o 
   2  -7   6      753.61      708.96     43.49 o 
   3  -7   6      162.02      167.45     12.50 o 
   4  -7   6       66.15       71.22      7.61 o 
   5  -7   6       32.92       36.43      6.52 o 
  -6  -6   6        5.79        6.52      2.72 o 
  -5  -6   6       14.06       14.14      3.26 o 
  -4  -6   6      126.56      125.05     10.33 o 
  -3  -6   6      110.52      129.40      8.70 o 
  -2  -6   6      290.60      319.14     21.20 o 
  -1  -6   6     1659.78     1728.91     91.88 o 
   0  -6   6      465.08      471.92     26.64 o 
   1  -6   6      279.85      296.85     19.57 o 
   2  -6   6       73.82       67.42      6.52 o 
   3  -6   6      172.46      170.72     12.50 o 
   4  -6   6       24.31       27.73      4.35 o 
   5  -6   6      167.75      174.52     16.31 o 
   6  -6   6      124.07      149.51     14.68 o 
  -7  -5   6        0.83        2.72      2.72 o 
  -6  -5   6       10.89       10.33      2.72 o 
  -5  -5   6      531.74      527.92     33.71 o 
  -4  -5   6       51.94       58.72      5.98 o 
  -3  -5   6      253.49      277.28     16.31 o 
  -2  -5   6      319.09      309.90     16.31 o 
  -1  -5   6      168.03      152.77      9.24 o 
   0  -5   6      375.05      364.81     20.66 o 
   1  -5   6      418.97      445.28     25.01 o 
   2  -5   6       13.98       13.05      2.72 o 
   3  -5   6       33.40       26.64      3.81 o 
   4  -5   6      325.08      349.04     22.83 o 
   5  -5   6      475.10      484.96     36.97 o 
   6  -5   6      123.78      141.36     14.14 o 
  -7  -4   6        7.95        7.07      3.26 o 
  -6  -4   6      140.34      137.55     13.05 o 
  -5  -4   6      183.59      195.73     14.14 o 
  -4  -4   6      728.55      740.50     46.21 o 
  -3  -4   6       46.45       44.58      3.81 o 
  -2  -4   6      212.54      223.45     11.96 o 
  -1  -4   6      322.18      350.13     17.94 o 
   0  -4   6       16.17       18.49      2.17 o 
   1  -4   6     4694.63     5275.35    252.81 o 
   2  -4   6      264.44      220.74     14.68 o 
   3  -4   6      339.05      359.92     20.66 o 
   4  -4   6      504.57      528.46     29.90 o 
   5  -4   6      132.52      138.64     10.87 o 
   6  -4   6      121.98      136.46     13.59 o 
   7  -4   6        0.93        0.54      3.26 o 
  -7  -3   6       19.29       15.77      4.35 o 
  -6  -3   6       81.98       75.03      8.70 o 
  -5  -3   6       51.37       48.93      5.44 o 
  -4  -3   6        3.37        2.17      1.63 o 
  -3  -3   6       31.48       37.51      3.26 o 
  -2  -3   6      429.66      417.55     21.20 o 
  -1  -3   6      444.82      456.69     22.83 o 
   0  -3   6      563.02      567.06     27.73 o 
   1  -3   6       83.98      141.90      7.61 o 
   2  -3   6      566.35      538.79     29.90 o 
   3  -3   6      134.34      136.46      8.70 o 
   4  -3   6       20.02       16.31      2.72 o 
   5  -3   6      259.14      284.35     16.85 o 
   6  -3   6        1.03        2.17      2.72 o 
   7  -3   6      184.00      220.19     16.85 o 
  -7  -2   6       25.48       29.90      5.44 o 
  -6  -2   6        5.38        4.89      2.72 o 
  -5  -2   6        2.67        1.09      2.17 o 
  -4  -2   6       48.08       47.84      4.35 o 
  -3  -2   6      870.77      900.88     44.04 o 
  -2  -2   6     2242.35     2201.91    115.80 o 
  -1  -2   6      139.34      193.01     10.33 o 
   0  -2   6      308.30      303.37     16.85 o 
   1  -2   6       44.16       39.69      2.72 o 
   2  -2   6      811.84      835.64     45.13 o 
   3  -2   6      129.12      106.02      7.07 o 
   4  -2   6      416.55      416.46     23.38 o 
   5  -2   6      337.59      364.81     24.47 o 
   6  -2   6      553.65      570.32     36.97 o 
   7  -2   6       62.26       76.66      8.16 o 
  -7  -1   6       37.24       26.10      4.89 o 
  -6  -1   6      127.77      127.22     10.33 o 
  -5  -1   6      492.06      470.83     30.45 o 
  -4  -1   6       29.39       32.08      3.81 o 
  -3  -1   6      654.77      706.79     34.80 o 
  -2  -1   6        2.64        1.63      1.09 o 
  -1  -1   6     2085.83     2323.15    111.45 o 
   0  -1   6       51.20       45.67      3.26 o 
   1  -1   6     2506.59     2502.03    120.70 o 
   2  -1   6        8.46        4.89      1.09 o 
   3  -1   6      992.39      996.03     48.93 o 
   4  -1   6      359.50      363.72     20.66 o 
   5  -1   6       14.22       19.03      3.26 o 
   6  -1   6        2.61        2.17      2.17 o 
   7  -1   6       20.29       13.59      3.81 o 
  -7   0   6       80.21       77.20      9.24 o 
  -6   0   6      122.83      101.12      8.70 o 
  -5   0   6       26.34       21.75      3.81 o 
  -4   0   6      204.45      200.08     14.14 o 
  -3   0   6       14.94        9.24      1.63 o 
  -2   0   6     1362.33     1260.26     61.44 o 
  -1   0   6     4706.67     4771.36    228.35 o 
   0   0   6    16818.35    16947.12    879.68 o 
   1   0   6     7822.57     8141.10    428.42 o 
   2   0   6     1360.29     1365.73     65.79 o 
   3   0   6       84.40       64.15      4.35 o 
   4   0   6       77.17       97.86      5.98 o 
   5   0   6       39.91       50.56      5.44 o 
   6   0   6      178.46      188.11     14.14 o 
   7   0   6      532.64      658.94     48.93 o 
   8   0   6      104.58      125.59     13.59 o 
  -7   1   6        0.37        1.09      2.17 o 
  -6   1   6       10.93        8.16      2.72 o 
  -5   1   6       28.81       42.41      4.89 o 
  -4   1   6      150.09      144.08     10.87 o 
  -3   1   6     1175.24     1159.67     61.98 o 
  -2   1   6      153.22      114.17      6.52 o 
  -1   1   6      602.81      545.86     29.36 o 
   0   1   6     1167.52     1116.18     54.37 o 
   1   1   6      152.09      157.12      9.24 o 
   2   1   6      279.85      294.68     14.68 o 
   3   1   6      650.48      677.97     33.71 o 
   4   1   6      162.58      159.84      8.70 o 
   5   1   6      427.95      470.29     26.64 o 
   6   1   6      228.85      263.69     17.94 o 
   7   1   6      166.02      156.04     14.68 o 
   8   1   6       23.23       32.62      6.52 o 
  -7   2   6       11.55       15.22      3.81 o 
  -6   2   6      733.75      760.61     47.30 o 
  -5   2   6      257.53      268.58     18.49 o 
  -4   2   6       82.03       81.55      7.07 o 
  -3   2   6      509.63      476.81     26.64 o 
  -2   2   6      556.21      560.54     30.45 o 
  -1   2   6        7.71        8.70      1.63 o 
   0   2   6       64.29       59.26      3.81 o 
   1   2   6        2.57        6.52      1.09 o 
   2   2   6     1506.81     1446.20     70.14 o 
   3   2   6     2508.32     2509.64    120.70 o 
   4   2   6      386.86      391.45     20.12 o 
   5   2   6        1.89        1.09      1.63 o 
   6   2   6      225.32      218.56     18.49 o 
   7   2   6       24.47       22.83      4.89 o 
   8   2   6       16.66       10.87      4.35 o 
  -7   3   6      155.60      195.18     15.22 o 
  -6   3   6       45.09       53.82      6.52 o 
  -5   3   6      169.16      169.63     13.05 o 
  -4   3   6        0.17        2.17      2.17 o 
  -3   3   6       34.33       47.84      4.35 o 
  -2   3   6      242.29      226.72     13.59 o 
  -1   3   6      353.56      436.58     21.75 o 
   0   3   6     2200.17     2165.49    103.84 o 
   1   3   6      490.16      487.14     23.92 o 
   2   3   6       20.55       11.96      1.63 o 
   3   3   6      152.15      141.36      7.61 o 
   4   3   6       17.61       23.92      2.72 o 
   5   3   6        0.48        0.00      1.63 o 
   6   3   6      168.93      166.91     12.50 o 
   7   3   6       19.13       11.96      3.81 o 
   8   3   6       25.27       33.16      6.52 o 
  -6   4   6       18.53       13.59      3.81 o 
  -5   4   6       45.00       44.04      5.44 o 
  -4   4   6      430.05      435.49     28.27 o 
  -3   4   6      651.87      612.19     33.71 o 
  -2   4   6       34.80       28.82      3.26 o 
  -1   4   6     2996.01     3132.15    152.23 o 
   0   4   6      142.29      130.48      7.61 o 
   1   4   6     1081.89     1223.83     65.79 o 
   2   4   6       98.10      100.04      5.98 o 
   3   4   6       41.97       37.51      3.26 o 
   4   4   6      917.51      953.62     51.65 o 
   5   4   6      266.26      307.72     20.66 o 
   6   4   6      503.38      466.48     35.34 o 
   7   4   6       52.10       59.81      6.52 o 
   8   4   6       31.86       38.60      6.52 o 
  -6   5   6       91.65       88.62      8.70 o 
  -5   5   6      309.25      361.01     24.47 o 
  -4   5   6      333.97      366.99     28.27 o 
  -3   5   6      163.02      160.93     10.33 o 
  -2   5   6        8.80        8.70      2.17 o 
  -1   5   6      173.87      190.83     11.42 o 
   0   5   6        2.77        1.63      1.09 o 
   1   5   6      228.98      219.65     11.96 o 
   2   5   6      611.11      581.74     29.36 o 
   3   5   6     1202.31     1113.46     59.81 o 
   4   5   6       38.38       38.06      3.81 o 
   5   5   6      445.86      458.32     29.90 o 
   6   5   6       58.92       50.02      5.44 o 
   7   5   6        4.80        2.72      2.72 o 
  -5   6   6       17.32       26.10      5.44 o 
  -4   6   6      145.73      174.52     19.03 o 
  -3   6   6       28.42       25.01      3.26 o 
  -2   6   6      151.87      147.88      9.79 o 
  -1   6   6      242.44      231.61     14.14 o 
   0   6   6     1480.48     1530.47     75.03 o 
   1   6   6     1167.13     1226.55     60.35 o 
   2   6   6      775.22      823.68     45.13 o 
   3   6   6      309.35      299.57     17.40 o 
   4   6   6      163.25      166.37     10.87 o 
   5   6   6      119.33      125.05      9.79 o 
   6   6   6        2.99        4.89      2.17 o 
   7   6   6       10.27       11.42      3.26 o 
  -5   7   6        6.94        5.98      3.81 o 
  -4   7   6        3.11        4.89      3.26 o 
  -3   7   6      133.14      152.77     11.96 o 
  -2   7   6      462.53      463.22     29.36 o 
  -1   7   6      579.12      608.92     37.51 o 
   0   7   6      242.21      256.62     14.14 o 
   1   7   6       61.53       72.31      4.89 o 
   2   7   6      256.92      228.89     13.59 o 
   3   7   6      241.37      245.74     15.22 o 
   4   7   6       73.70       68.50      5.98 o 
   5   7   6      201.85      223.45     15.77 o 
   6   7   6      184.09      197.90     14.68 o 
   7   7   6       61.42       61.98      8.16 o 
  -4   8   6      170.56      196.27     17.40 o 
  -3   8   6      162.80      162.02     12.50 o 
  -2   8   6       26.66       26.64      4.35 o 
  -1   8   6      208.54      202.79     14.68 o 
   0   8   6      249.96      255.53     17.40 o 
   1   8   6      166.54      163.10     11.96 o 
   2   8   6      572.22      542.05     34.80 o 
   3   8   6      194.01      178.33     13.05 o 
   4   8   6      297.02      307.72     18.49 o 
   5   8   6      204.34      187.03     16.31 o 
   6   8   6        7.52        5.98      2.72 o 
  -3   9   6       48.28       47.30      5.98 o 
  -2   9   6       12.15       11.96      3.26 o 
  -1   9   6      170.30      181.05     13.59 o 
   0   9   6      490.86      464.85     35.34 o 
   1   9   6      145.84      173.98     13.05 o 
   2   9   6      120.87      119.61      9.79 o 
   3   9   6        0.64        0.00      1.63 o 
   4   9   6       61.35       43.49      5.98 o 
   5   9   6        9.89       10.33      4.35 o 
   6   9   6       60.10       55.46      9.24 o 
  -2  10   6      215.16      214.75     16.31 o 
  -1  10   6      361.15      363.18     28.27 o 
   0  10   6       43.23       42.95      6.52 o 
   1  10   6      125.96      123.42     11.96 o 
   2  10   6        4.89        3.81      2.72 o 
   3  10   6       80.28       94.06      8.70 o 
   4  10   6        7.88        4.35      2.72 o 
   5  10   6       87.55       84.81     11.96 o 
  -1  11   6        0.79        4.35      3.26 o 
   0  11   6       38.67       43.49      6.52 o 
   1  11   6       97.84      109.82     11.42 o 
   2  11   6       35.20       30.45      5.44 o 
   3  11   6      108.50      137.01     13.05 o 
   4  11   6      117.28      133.75     13.05 o 
  -1 -11   7      103.36      114.17     12.50 o 
  -4 -10   7       14.87       10.33      3.81 o 
  -3 -10   7      121.49      120.70     10.33 o 
  -2 -10   7      202.53      196.81     17.40 o 
  -1 -10   7      391.02      378.95     29.90 o 
   0 -10   7      201.23      165.28     15.22 o 
   1 -10   7      204.14      181.05     16.85 o 
   2 -10   7        0.32        1.09      2.17 o 
  -5  -9   7       39.96       47.30      7.61 o 
  -4  -9   7      279.96      313.70     26.10 o 
  -3  -9   7      129.06      127.22     10.33 o 
  -2  -9   7       48.71       45.13      6.52 o 
  -1  -9   7       14.95       13.59      3.81 o 
   0  -9   7       89.10       92.43      9.79 o 
   1  -9   7       44.78       33.16      4.89 o 
   2  -9   7      213.61      192.46     14.68 o 
   3  -9   7      192.12      190.29     14.68 o 
  -5  -8   7      233.35      243.03     21.20 o 
  -4  -8   7       60.91       53.28      7.07 o 
  -3  -8   7       13.56        9.79      2.72 o 
  -2  -8   7       47.48       48.93      5.44 o 
  -1  -8   7      133.13      138.64     12.50 o 
   0  -8   7        7.40        4.89      2.17 o 
   1  -8   7       43.91       53.28      5.98 o 
   2  -8   7      416.15      349.04     23.38 o 
   3  -8   7      121.03      116.89      9.79 o 
   4  -8   7       72.35       58.72      6.52 o 
  -6  -7   7        0.94        0.00      2.17 o 
  -5  -7   7       10.44        8.70      4.35 o 
  -4  -7   7       90.79       85.90      9.24 o 
  -3  -7   7       96.85       93.51      8.16 o 
  -2  -7   7      636.69      674.71     48.39 o 
  -1  -7   7      321.40      343.61     20.12 o 
   0  -7   7      250.54      245.20     16.85 o 
   1  -7   7      210.85      184.31     13.05 o 
   2  -7   7      123.09      104.93      8.70 o 
   3  -7   7       12.99        9.79      2.72 o 
   4  -7   7       47.39       44.58      5.44 o 
   5  -7   7      161.37      158.76     15.22 o 
  -6  -6   7       24.28       25.01      4.35 o 
  -5  -6   7      110.43      120.15     10.33 o 
  -4  -6   7      716.09      659.49     48.93 o 
  -3  -6   7      545.46      562.17     31.53 o 
  -2  -6   7      406.47      437.66     27.73 o 
  -1  -6   7       35.81       37.51      3.81 o 
   0  -6   7        2.84        2.17      1.63 o 
   1  -6   7      295.59      294.68     19.57 o 
   2  -6   7      265.94      259.34     17.40 o 
   3  -6   7      324.92      290.87     19.57 o 
   4  -6   7      652.74      539.33     40.78 o 
   5  -6   7      142.62      153.86     14.68 o 
   6  -6   7       12.51        8.16      4.35 o 
  -7  -5   7       55.61       60.35      8.16 o 
  -6  -5   7      157.54      146.79     13.59 o 
  -5  -5   7      856.22      905.23     56.00 o 
  -4  -5   7      587.16      678.52     48.93 o 
  -3  -5   7      234.86      254.44     13.59 o 
  -2  -5   7      187.28      192.46     10.87 o 
  -1  -5   7     1669.76     1863.20     90.25 o 
   0  -5   7      712.49      751.37     40.78 o 
   1  -5   7      979.80     1003.09     60.35 o 
   2  -5   7     1516.39     1507.63     89.71 o 
   3  -5   7      354.47      316.42     20.66 o 
   4  -5   7        1.62        1.09      2.17 o 
   5  -5   7       29.41       22.83      3.81 o 
   6  -5   7       35.68       34.25      5.98 o 
  -7  -4   7       14.45       13.05      4.35 o 
  -6  -4   7       59.86       54.37      7.61 o 
  -5  -4   7       14.11       10.33      2.72 o 
  -4  -4   7       92.34       90.79      7.61 o 
  -3  -4   7      168.86      198.44     10.87 o 
  -2  -4   7     2185.24     2515.62    121.24 o 
  -1  -4   7     1767.67     1896.36     91.34 o 
   0  -4   7     1495.12     1550.58     75.03 o 
   1  -4   7     2049.30     2285.64    111.45 o 
   2  -4   7      356.51      408.85     22.83 o 
   3  -4   7       14.38       11.96      2.72 o 
   4  -4   7        8.64        9.79      2.17 o 
   5  -4   7      639.57      543.68     40.78 o 
   6  -4   7       54.42       52.74      7.61 o 
  -7  -3   7       10.21        5.44      3.26 o 
  -6  -3   7        3.20        2.17      2.72 o 
  -5  -3   7      228.10      227.80     19.03 o 
  -4  -3   7      312.08      307.72     17.94 o 
  -3  -3   7     1680.27     1714.77     91.88 o 
  -2  -3   7     3459.11     3613.86    173.43 o 
  -1  -3   7      527.22      566.52     28.27 o 
   0  -3   7        3.16        2.17      1.09 o 
   1  -3   7      933.54     1021.58     50.56 o 
   2  -3   7     1586.93     1665.84     88.62 o 
   3  -3   7      410.77      450.71     25.01 o 
   4  -3   7     1940.53     1969.76    104.93 o 
   5  -3   7      393.27      411.57     27.18 o 
   6  -3   7       17.66       20.12      3.81 o 
   7  -3   7        2.31        2.72      2.72 o 
  -7  -2   7        1.67        2.17      2.72 o 
  -6  -2   7       17.64       22.29      4.89 o 
  -5  -2   7      170.48      148.97     11.42 o 
  -4  -2   7      386.10      404.50     23.38 o 
  -3  -2   7       43.51       46.21      3.81 o 
  -2  -2   7      278.64      296.85     16.85 o 
  -1  -2   7       19.27       16.31      2.17 o 
   0  -2   7      367.03      353.94     19.57 o 
   1  -2   7     1584.23     1517.96     74.48 o 
   2  -2   7      442.96      427.33     23.92 o 
   3  -2   7      491.89      487.14     27.18 o 
   4  -2   7      141.92      145.16      9.24 o 
   5  -2   7      169.51      186.48     13.59 o 
   6  -2   7      123.24      115.80      9.79 o 
   7  -2   7      350.94      412.11     28.27 o 
  -7  -1   7        3.51        3.81      2.72 o 
  -6  -1   7       11.54       17.40      4.35 o 
  -5  -1   7        0.54        0.54      2.17 o 
  -4  -1   7      477.19      497.47     31.53 o 
  -3  -1   7     1114.58     1161.31     57.09 o 
  -2  -1   7     2511.91     2490.07    130.48 o 
  -1  -1   7     5561.86     5855.46    280.54 o 
   0  -1   7     1839.97     1828.40     88.62 o 
   1  -1   7     2191.87     2217.14    107.11 o 
   2  -1   7        3.27        5.44      1.09 o 
   3  -1   7      486.06      514.87     28.27 o 
   4  -1   7     1213.33     1280.37     68.50 o 
   5  -1   7      184.44      176.15     13.05 o 
   6  -1   7      166.59      183.76     13.59 o 
   7  -1   7      164.41      178.87     14.14 o 
  -7   0   7        2.36        3.81      3.26 o 
  -6   0   7      118.06       97.32      8.70 o 
  -5   0   7      257.60      244.66     17.40 o 
  -4   0   7      103.93       93.51      7.61 o 
  -3   0   7      977.65      930.24     50.56 o 
  -2   0   7     2079.24     2101.88    101.67 o 
  -1   0   7      251.22      295.76     15.22 o 
   0   0   7       60.89       64.15      3.81 o 
   1   0   7       24.69       20.12      1.63 o 
   2   0   7      470.60      464.85     23.38 o 
   3   0   7      465.70      443.10     22.29 o 
   4   0   7     1057.33     1073.23     57.63 o 
   5   0   7      529.27      587.18     37.51 o 
   6   0   7      218.03      228.35     16.31 o 
   7   0   7       66.23       56.00      6.52 o 
  -7   1   7       29.50       30.99      4.89 o 
  -6   1   7      111.09      103.84      9.24 o 
  -5   1   7      241.45      219.65     15.77 o 
  -4   1   7      460.13      496.93     31.53 o 
  -3   1   7      383.54      425.16     23.92 o 
  -2   1   7       68.56       60.89      3.81 o 
  -1   1   7      671.89      695.37     34.80 o 
   0   1   7     2519.37     2474.30    119.07 o 
   1   1   7     8897.34     8936.51    464.85 o 
   2   1   7     1136.51     1159.67     56.00 o 
   3   1   7     3296.25     3391.49    177.78 o 
   4   1   7      964.84     1010.16     50.02 o 
   5   1   7       76.28       75.57      6.52 o 
   6   1   7       24.17       30.45      4.35 o 
   7   1   7       50.56       63.07      8.16 o 
   8   1   7       18.33       31.53      6.52 o 
  -7   2   7      126.66      142.99     12.50 o 
  -6   2   7      298.57      307.72     21.75 o 
  -5   2   7      226.31      237.59     16.85 o 
  -4   2   7        4.02        3.81      2.17 o 
  -3   2   7       39.23       33.16      3.26 o 
  -2   2   7      136.89      133.75      8.16 o 
  -1   2   7      372.34      353.39     19.57 o 
   0   2   7     3685.61     3514.91    169.63 o 
   1   2   7      526.47      538.25     28.82 o 
   2   2   7     1036.58     1066.70     52.74 o 
   3   2   7       12.90       11.42      1.63 o 
   4   2   7      362.17      409.39     21.20 o 
   5   2   7       56.88       60.89      4.89 o 
   6   2   7      109.76      112.54     10.87 o 
   7   2   7       27.25       35.88      5.98 o 
   8   2   7        8.45        5.44      4.35 o 
  -6   3   7        7.59        7.61      3.26 o 
  -5   3   7       92.32      109.82      9.24 o 
  -4   3   7      481.99      495.84     32.08 o 
  -3   3   7     1191.47     1211.87     65.24 o 
  -2   3   7     1608.27     1679.43     89.16 o 
  -1   3   7     1059.00     1038.98     56.00 o 
   0   3   7      246.82      252.27     13.05 o 
   1   3   7      230.65      227.80     11.96 o 
   2   3   7     3238.39     3305.04    172.35 o 
   3   3   7     2731.71     2807.58    134.83 o 
   4   3   7      537.87      608.92     30.45 o 
   5   3   7      236.04      231.61     16.31 o 
   6   3   7      100.88       95.69      8.16 o 
   7   3   7       13.65       11.96      3.81 o 
   8   3   7        0.61        1.63      4.89 o 
  -6   4   7       59.23       56.54      6.52 o 
  -5   4   7      213.60      233.24     19.57 o 
  -4   4   7      121.96      113.63      9.24 o 
  -3   4   7      173.95      189.20     11.96 o 
  -2   4   7      342.23      322.40     18.49 o 
  -1   4   7      797.11      808.46     44.04 o 
   0   4   7      707.85      687.21     34.25 o 
   1   4   7      612.63      594.79     29.36 o 
   2   4   7     1852.65     1870.27     90.25 o 
   3   4   7     1734.31     1877.88     91.34 o 
   4   4   7      552.51      568.15     31.53 o 
   5   4   7        6.82        4.35      2.17 o 
   6   4   7      112.95      116.35      9.79 o 
   7   4   7      113.25       96.78     10.33 o 
  -6   5   7       56.66       40.78      5.98 o 
  -5   5   7        3.11        2.17      2.17 o 
  -4   5   7       13.93        8.70      2.72 o 
  -3   5   7      314.74      309.36     17.94 o 
  -2   5   7      639.19      669.27     36.97 o 
  -1   5   7     1026.34     1066.16     57.63 o 
   0   5   7     2408.83     2529.21    122.33 o 
   1   5   7     1926.62     2120.90    102.21 o 
   2   5   7      783.73      875.33     43.49 o 
   3   5   7        8.72        6.52      1.63 o 
   4   5   7     1205.04     1304.84     70.68 o 
   5   5   7     1383.83     1315.71     78.83 o 
   6   5   7      410.05      383.84     29.36 o 
   7   5   7      155.95      148.97     14.14 o 
  -5   6   7       50.89       49.48      7.07 o 
  -4   6   7      533.33      533.35     40.23 o 
  -3   6   7      366.37      352.85     20.66 o 
  -2   6   7      240.76      238.68     14.68 o 
  -1   6   7      962.81     1031.91     56.00 o 
   0   6   7      108.28      114.72      7.07 o 
   1   6   7       54.82       60.35      4.35 o 
   2   6   7      148.71      147.88      9.79 o 
   3   6   7      683.35      729.08     40.23 o 
   4   6   7      692.68      700.26     38.60 o 
   5   6   7      469.57      523.02     29.90 o 
   6   6   7      112.36       90.25      9.79 o 
   7   6   7        0.57        1.09      2.72 o 
  -5   7   7      105.76      124.50     13.05 o 
  -4   7   7      232.29      234.33     20.12 o 
  -3   7   7       89.95       83.18      7.61 o 
  -2   7   7       17.52        8.70      2.72 o 
  -1   7   7      247.62      241.94     14.68 o 
   0   7   7      295.35      328.38     19.03 o 
   1   7   7      528.84      614.90     30.99 o 
   2   7   7     1246.36     1359.21     73.94 o 
   3   7   7      429.83      455.06     26.10 o 
   4   7   7      307.65      321.32     21.20 o 
   5   7   7       48.38       42.41      4.35 o 
   6   7   7        0.01        0.54      2.17 o 
   7   7   7       67.42       90.79     10.33 o 
  -4   8   7        0.62        1.63      3.26 o 
  -3   8   7       80.46       85.90      8.16 o 
  -2   8   7      333.97      340.35     22.83 o 
  -1   8   7       19.73       17.40      3.26 o 
   0   8   7       17.25       13.59      2.72 o 
   1   8   7       61.29       63.07      5.98 o 
   2   8   7       20.86       21.20      3.26 o 
   3   8   7        6.45        3.81      2.72 o 
   4   8   7      103.68      108.19      9.24 o 
   5   8   7      143.27      143.53     11.42 o 
   6   8   7      194.34      195.18     16.85 o 
  -3   9   7      126.05      125.05     10.87 o 
  -2   9   7      259.71      257.71     18.49 o 
  -1   9   7      281.09      238.13     17.40 o 
   0   9   7       90.19       93.51      9.79 o 
   1   9   7        0.24        0.00      2.17 o 
   2   9   7       32.27       37.51      5.44 o 
   3   9   7      358.49      370.79     28.27 o 
   4   9   7      388.76      390.36     29.90 o 
   5   9   7      139.11      159.84     14.68 o 
   6   9   7       35.26       30.99      7.07 o 
  -2  10   7       22.49       16.31      3.81 o 
  -1  10   7       61.33       54.37      7.61 o 
   0  10   7      322.89      345.78     27.73 o 
   1  10   7      304.49      284.89     28.27 o 
   2  10   7      213.42      247.38     20.12 o 
   3  10   7      171.26      165.28     14.68 o 
   4  10   7       62.85       56.54      7.61 o 
   5  10   7       34.75       32.08      5.44 o 
   0  11   7      271.15      310.99     30.99 o 
   1  11   7      301.60      306.09     43.49 o 
   2  11   7      158.57      175.07     19.57 o 
   3  11   7        1.48        0.54      2.17 o 
  -3 -10   8       28.54       36.43      5.98 o 
  -2 -10   8        4.44        2.17      2.72 o 
  -1 -10   8        1.72        2.72      2.72 o 
   0 -10   8      168.87      161.47     15.22 o 
   1 -10   8      285.86      255.53     21.75 o 
   2 -10   8      146.55      164.74     15.77 o 
  -4  -9   8       19.76       17.94      4.35 o 
  -3  -9   8        0.97        1.09      2.17 o 
  -2  -9   8       58.84       51.65      8.70 o 
  -1  -9   8      184.96      174.52     15.77 o 
   0  -9   8      560.02      463.76     35.34 o 
   1  -9   8      290.25      237.59     17.40 o 
   2  -9   8       73.50       81.55      8.16 o 
   3  -9   8       23.81       21.20      4.35 o 
  -5  -8   8       20.37       22.83      4.89 o 
  -4  -8   8      172.34      174.52     15.77 o 
  -3  -8   8      242.96      272.93     19.03 o 
  -2  -8   8       32.88       30.99      4.35 o 
  -1  -8   8      511.03      501.28     36.97 o 
   0  -8   8      393.78      391.99     25.55 o 
   1  -8   8       40.10       38.06      4.89 o 
   2  -8   8      156.06      131.57     10.87 o 
   3  -8   8      336.12      289.24     20.12 o 
   4  -8   8       57.24       57.09      7.07 o 
  -6  -7   8       59.84       57.09      7.61 o 
  -5  -7   8      330.05      394.71     38.06 o 
  -4  -7   8      154.43      139.73     13.05 o 
  -3  -7   8      122.10      114.72      9.24 o 
  -2  -7   8      293.67      297.94     20.12 o 
  -1  -7   8       51.12       45.13      4.89 o 
   0  -7   8      128.08      115.80      9.24 o 
   1  -7   8      449.86      411.57     26.64 o 
   2  -7   8      565.16      452.34     28.82 o 
   3  -7   8      235.84      237.59     16.85 o 
   4  -7   8       17.48       25.55      4.35 o 
   5  -7   8        3.56        3.81      3.26 o 
  -6  -6   8      100.90       85.90      9.79 o 
  -5  -6   8       53.88       64.70      7.07 o 
  -4  -6   8        0.63        3.26      2.17 o 
  -3  -6   8      114.76      135.38      9.24 o 
  -2  -6   8      914.36     1014.51     70.68 o 
  -1  -6   8      245.92      272.93     16.31 o 
   0  -6   8      398.54      394.17     25.55 o 
   1  -6   8      534.27      554.01     34.80 o 
   2  -6   8      373.89      347.41     22.83 o 
   3  -6   8        5.54        3.26      2.17 o 
   4  -6   8        9.54        9.24      2.72 o 
   5  -6   8      234.87      234.33     16.85 o 
  -6  -5   8       27.42       28.82      5.44 o 
  -5  -5   8        2.47        5.98      2.72 o 
  -4  -5   8      475.08      511.06     37.51 o 
  -3  -5   8      551.12      603.49     30.45 o 
  -2  -5   8      297.89      302.29     16.31 o 
  -1  -5   8      840.76      855.21     42.41 o 
   0  -5   8      534.57      585.00     36.43 o 
   1  -5   8       10.24        7.07      2.72 o 
   2  -5   8       57.31       59.81      5.98 o 
   3  -5   8       62.48       46.21      5.44 o 
   4  -5   8      692.46      640.46     39.69 o 
   5  -5   8      183.13      183.22     13.59 o 
   6  -5   8       80.11      101.67     11.42 o 
  -7  -4   8      159.74      152.77     15.22 o 
  -6  -4   8      214.76      218.02     19.57 o 
  -5  -4   8      598.50      586.63     44.04 o 
  -4  -4   8      269.66      283.80     19.57 o 
  -3  -4   8      543.12      582.83     29.36 o 
  -2  -4   8      377.16      418.09     21.75 o 
  -1  -4   8        0.13        0.00      1.09 o 
   0  -4   8       61.34       63.61      4.35 o 
   1  -4   8      372.61      391.45     22.29 o 
   2  -4   8     1659.60     1715.32    102.21 o 
   3  -4   8      703.20      700.26     39.15 o 
   4  -4   8      204.73      195.18     14.14 o 
   5  -4   8      106.44      120.70      9.79 o 
   6  -4   8       45.72       54.91      7.61 o 
  -7  -3   8       38.36       41.86      7.07 o 
  -6  -3   8       71.29       77.75      9.24 o 
  -5  -3   8      116.73      121.24     11.96 o 
  -4  -3   8      233.28      240.85     14.68 o 
  -3  -3   8       74.21       79.92      5.44 o 
  -2  -3   8      986.45     1074.86     52.74 o 
  -1  -3   8     1368.59     1463.05     70.68 o 
   0  -3   8      615.38      626.32     30.99 o 
   1  -3   8     1651.16     1750.11    104.39 o 
   2  -3   8       29.13       38.60      3.81 o 
   3  -3   8      267.10      275.65     16.31 o 
   4  -3   8       18.07       17.40      2.72 o 
   5  -3   8       16.46       17.94      3.26 o 
   6  -3   8       12.06        8.16      3.26 o 
   7  -3   8       34.63       36.43      5.44 o 
  -7  -2   8       40.28       17.94      5.98 o 
  -6  -2   8        4.65        2.72      2.72 o 
  -5  -2   8      518.56      505.08     32.62 o 
  -4  -2   8      110.92      103.84      8.70 o 
  -3  -2   8      541.19      596.96     29.90 o 
  -2  -2   8     1670.55     1791.98     94.60 o 
  -1  -2   8      668.53      761.16     37.51 o 
   0  -2   8      296.87      285.43     14.68 o 
   1  -2   8      247.01      265.86     14.14 o 
   2  -2   8      681.79      707.33     38.60 o 
   3  -2   8      271.13      263.69     15.22 o 
   4  -2   8      883.34      885.11     47.84 o 
   5  -2   8      395.59      402.87     23.38 o 
   6  -2   8      164.38      178.87     13.59 o 
   7  -2   8       86.51      108.19     10.33 o 
  -7  -1   8       37.04       39.69      6.52 o 
  -6  -1   8      302.22      277.82     22.29 o 
  -5  -1   8      101.30      104.39      8.70 o 
  -4  -1   8      230.43      239.76     19.03 o 
  -3  -1   8      783.47      822.59     44.58 o 
  -2  -1   8     1263.05     1350.51     65.24 o 
  -1  -1   8      628.64      691.56     36.97 o 
   0  -1   8      185.21      183.22      9.79 o 
   1  -1   8     3363.85     3494.79    168.54 o 
   2  -1   8     1813.71     1751.20     85.90 o 
   3  -1   8      632.38      576.30     32.08 o 
   4  -1   8      251.39      252.27     15.22 o 
   5  -1   8      167.15      180.50     11.42 o 
   6  -1   8        0.64        0.54      2.17 o 
   7  -1   8       47.26       42.41      5.98 o 
  -7   0   8       37.94       44.04      7.07 o 
  -6   0   8      146.99      152.23     11.96 o 
  -5   0   8       96.92       88.08      8.16 o 
  -4   0   8      175.49      160.93     11.96 o 
  -3   0   8      138.72      149.51      9.24 o 
  -2   0   8     1101.76     1046.04     51.11 o 
  -1   0   8     1604.60     1746.31     84.81 o 
   0   0   8    17883.20    18689.08    891.64 o 
   1   0   8     5406.18     5659.19    271.30 o 
   2   0   8     1120.63     1123.25     54.91 o 
   3   0   8      525.19      507.26     25.55 o 
   4   0   8      240.01      233.78     14.14 o 
   5   0   8      128.90      135.38      9.24 o 
   6   0   8      170.02      177.78     13.59 o 
   7   0   8      293.07      331.65     23.38 o 
  -7   1   8       93.18       98.41      9.79 o 
  -6   1   8       44.75       49.48      5.98 o 
  -5   1   8      130.74      127.22     10.33 o 
  -4   1   8       16.05       14.68      3.26 o 
  -3   1   8     1330.60     1274.94     68.50 o 
  -2   1   8     1662.21     1632.68     86.45 o 
  -1   1   8     1699.71     1799.59     87.53 o 
   0   1   8     1713.50     1763.16     85.36 o 
   1   1   8      532.12      545.86     29.36 o 
   2   1   8      261.13      271.30     14.14 o 
   3   1   8      852.52      895.44     44.04 o 
   4   1   8      937.26      969.39     52.19 o 
   5   1   8       68.71       68.50      5.44 o 
   6   1   8      757.63      841.08     52.74 o 
   7   1   8      185.02      180.50     20.66 o 
  -6   2   8      417.97      432.23     28.82 o 
  -5   2   8      318.47      334.91     22.83 o 
  -4   2   8      419.11      440.93     28.82 o 
  -3   2   8      450.60      457.24     26.10 o 
  -2   2   8      306.36      313.70     17.94 o 
  -1   2   8      383.77      362.64     20.66 o 
   0   2   8       15.44       16.85      1.63 o 
   1   2   8     1226.25     1307.01     69.05 o 
   2   2   8     1535.13     1610.39     78.29 o 
   3   2   8     2431.93     2529.21    122.33 o 
   4   2   8      569.73      580.65     29.36 o 
   5   2   8      513.24      581.74     32.62 o 
   6   2   8       53.90       59.26      7.07 o 
   7   2   8       13.07        5.44      3.81 o 
  -6   3   8       76.41       82.64      8.70 o 
  -5   3   8        3.71        2.17      2.17 o 
  -4   3   8        6.91        7.61      2.72 o 
  -3   3   8       26.98       32.62      3.81 o 
  -2   3   8       90.29       99.49      7.07 o 
  -1   3   8     1147.36     1061.81     63.61 o 
   0   3   8     1827.14     1710.42     83.18 o 
   1   3   8     1020.55     1025.38     50.02 o 
   2   3   8      607.40      642.63     32.08 o 
   3   3   8      295.34      306.09     15.77 o 
   4   3   8       42.70       45.13      3.81 o 
   5   3   8       22.33       21.20      3.26 o 
   6   3   8       38.74       36.43      7.07 o 
   7   3   8      139.03      107.11     14.14 o 
  -6   4   8        0.04        1.63      2.72 o 
  -5   4   8       28.65       26.64      4.35 o 
  -4   4   8      185.37      194.09     14.68 o 
  -3   4   8      874.29      866.63     52.74 o 
  -2   4   8     1038.20     1026.47     55.46 o 
  -1   4   8       42.23       37.51      3.81 o 
   0   4   8      538.82      513.78     26.10 o 
   1   4   8      165.19      194.09     10.33 o 
   2   4   8      168.16      184.31      9.79 o 
   3   4   8      806.81      855.76     47.30 o 
   4   4   8      630.89      723.10     40.23 o 
   5   4   8      652.90      674.17     37.51 o 
   6   4   8      790.65      757.35     55.46 o 
   7   4   8      129.69      123.96     15.77 o 
  -5   5   8       63.77       71.77      7.61 o 
  -4   5   8      535.11      574.67     42.95 o 
  -3   5   8      292.67      292.50     17.40 o 
  -2   5   8        3.25        3.26      1.63 o 
  -1   5   8      141.76      153.86      9.79 o 
   0   5   8      254.05      288.70     15.22 o 
   1   5   8      752.35      798.67     39.15 o 
   2   5   8      387.54      369.16     20.66 o 
   3   5   8     1337.51     1374.43     82.10 o 
   4   5   8      186.04      174.52     11.42 o 
   5   5   8       13.74       20.12      3.26 o 
   6   5   8       97.80       75.03      8.70 o 
   7   5   8        0.90        1.63      3.26 o 
  -5   6   8       49.38       61.98      8.16 o 
  -4   6   8       78.59       77.20      7.61 o 
  -3   6   8       50.52       48.93      4.89 o 
  -2   6   8      256.43      244.66     16.85 o 
  -1   6   8      602.26      637.20     35.34 o 
   0   6   8     1283.36     1330.93     70.68 o 
   1   6   8      464.63      500.19     25.55 o 
   2   6   8     1832.38     1972.48    116.89 o 
   3   6   8      316.23      311.53     20.66 o 
   4   6   8        0.79        1.09      1.63 o 
   5   6   8      183.33      187.57     13.59 o 
   6   6   8      109.20       95.69     10.33 o 
   7   6   8       46.65       35.34      5.98 o 
  -4   7   8       24.52       15.77      4.35 o 
  -3   7   8      153.95      160.93     12.50 o 
  -2   7   8      254.47      235.41     16.85 o 
  -1   7   8     1055.79     1127.60     61.44 o 
   0   7   8      517.60      545.86     30.99 o 
   1   7   8       23.58       23.38      3.26 o 
   2   7   8       20.53       23.38      3.81 o 
   3   7   8       10.39       15.77      3.26 o 
   4   7   8      115.06      105.47      8.70 o 
   5   7   8      625.94      601.86     38.06 o 
   6   7   8      115.24      122.33     11.96 o 
  -4   8   8      108.08      123.96     12.50 o 
  -3   8   8      151.46      156.04     12.50 o 
  -2   8   8      161.64      152.77     11.96 o 
  -1   8   8      214.18      196.81     14.68 o 
   0   8   8      122.99      128.31     10.33 o 
   1   8   8      370.51      360.46     33.71 o 
   2   8   8      130.38      133.20     11.96 o 
   3   8   8      835.93      907.95     55.46 o 
   4   8   8      270.15      297.94     20.12 o 
   5   8   8      102.24       82.10      7.61 o 
   6   8   8        2.66        5.44      3.26 o 
  -3   9   8       21.52       21.20      4.35 o 
  -2   9   8        0.94        2.17      2.17 o 
  -1   9   8       82.82       97.86     10.33 o 
   0   9   8      518.70      479.53     44.04 o 
   1   9   8      345.40      300.11     29.36 o 
   2   9   8      402.36      482.25     44.04 o 
   3   9   8       33.32       39.15      5.98 o 
   4   9   8       14.85        8.16      3.26 o 
   5   9   8        1.69        1.09      2.17 o 
  -2  10   8      180.13      201.71     17.94 o 
  -1  10   8      380.52      436.58     40.78 o 
   0  10   8      159.26      163.10     18.49 o 
   1  10   8       56.75       61.98      9.79 o 
   2  10   8        3.23        2.17      2.72 o 
   3  10   8       43.84       54.37      7.61 o 
   4  10   8       36.70       41.86      6.52 o 
   0  11   8       27.80       37.51      8.16 o 
   1  11   8       22.05       24.47      6.52 o 
   2  11   8      191.62      253.90     26.64 o 
   3  11   8      145.54      168.00     19.03 o 
  -2 -10   9      175.87      178.87     16.31 o 
  -1 -10   9      340.51      351.76     28.27 o 
   0 -10   9      157.63      133.75     13.59 o 
   1 -10   9       83.53       91.34     10.33 o 
  -4  -9   9      191.96      215.30     19.03 o 
  -3  -9   9      181.44      174.52     15.77 o 
  -2  -9   9      202.03      239.22     24.47 o 
  -1  -9   9        1.85        0.54      2.17 o 
   0  -9   9       40.05       28.82      4.89 o 
   1  -9   9       27.75       19.03      3.81 o 
   2  -9   9       52.58       50.02      5.98 o 
   3  -9   9       77.96       89.71      8.70 o 
  -5  -8   9       61.14       65.24      8.70 o 
  -4  -8   9       36.49       49.48      7.07 o 
  -3  -8   9        0.12        0.54      2.17 o 
  -2  -8   9        0.66        0.54      2.17 o 
  -1  -8   9       43.89       38.06      5.98 o 
   0  -8   9        1.77        0.54      1.63 o 
   1  -8   9       94.33       70.14      7.07 o 
   2  -8   9       66.29       67.96      7.07 o 
   3  -8   9       71.83       86.45      8.16 o 
   4  -8   9      105.23      108.74      9.79 o 
  -5  -7   9        0.40        2.17      2.72 o 
  -4  -7   9      202.70      204.97     17.94 o 
  -3  -7   9      140.94      133.20     10.33 o 
  -2  -7   9      311.92      330.56     22.29 o 
  -1  -7   9      738.49      762.79     46.76 o 
   0  -7   9      401.08      415.92     26.64 o 
   1  -7   9      224.51      206.06     14.68 o 
   2  -7   9        9.31        5.98      2.72 o 
   3  -7   9       17.59       11.42      3.26 o 
   4  -7   9        0.43        0.54      2.17 o 
  -6  -6   9        6.63        2.72      3.26 o 
  -5  -6   9        9.98        8.70      3.26 o 
  -4  -6   9      272.82      340.89     22.83 o 
  -3  -6   9      241.72      253.90     17.40 o 
  -2  -6   9      371.91      416.46     26.64 o 
  -1  -6   9        4.01        4.35      2.17 o 
   0  -6   9       15.13       14.14      3.26 o 
   1  -6   9       59.94       56.54      5.98 o 
   2  -6   9      288.34      284.35     19.57 o 
   3  -6   9      124.05      125.05     10.33 o 
   4  -6   9      109.93      121.78     10.33 o 
   5  -6   9      145.18      176.15     13.59 o 
  -6  -5   9       53.70       54.37      7.61 o 
  -5  -5   9      460.76      563.25     41.32 o 
  -4  -5   9      108.45      122.33      9.79 o 
  -3  -5   9        1.58        2.17      1.63 o 
  -2  -5   9      277.26      318.05     16.85 o 
  -1  -5   9      758.89      826.40     51.11 o 
   0  -5   9      749.74      713.85     44.04 o 
   1  -5   9     1081.48     1060.18     64.15 o 
   2  -5   9     1501.40     1501.65     90.79 o 
   3  -5   9      472.90      420.81     27.18 o 
   4  -5   9      152.37      125.59      9.79 o 
   5  -5   9        8.00        8.70      2.72 o 
   6  -5   9        0.92        3.81      3.26 o 
  -6  -4   9       93.41       99.49     11.42 o 
  -5  -4   9        0.18        1.63      2.72 o 
  -4  -4   9       25.51       30.45      4.35 o 
  -3  -4   9        9.62        8.70      2.17 o 
  -2  -4   9     1236.28     1295.59     63.61 o 
  -1  -4   9     1350.00     1452.18     70.68 o 
   0  -4   9      766.31      752.46     40.78 o 
   1  -4   9     1848.08     2019.78    108.19 o 
   2  -4   9      675.03      736.15     40.78 o 
   3  -4   9       58.26       59.26      5.44 o 
   4  -4   9        4.59        2.72      2.17 o 
   5  -4   9       55.76       65.24      6.52 o 
   6  -4   9        9.24        6.52      3.26 o 
  -6  -3   9       14.45       15.77      4.35 o 
  -5  -3   9      112.97      100.04     10.33 o 
  -4  -3   9      160.63      158.76     11.96 o 
  -3  -3   9      486.82      501.82     25.55 o 
  -2  -3   9      250.83      240.85     13.05 o 
  -1  -3   9       47.15       38.06      3.81 o 
   0  -3   9        3.68        2.72      1.09 o 
   1  -3   9      322.65      325.67     18.49 o 
   2  -3   9     1080.77     1093.35     59.26 o 
   3  -3   9      493.19      494.75     27.73 o 
   4  -3   9     1741.83     1684.33     90.25 o 
   5  -3   9      900.81      818.79     45.67 o 
   6  -3   9       39.92       46.21      5.98 o 
  -7  -2   9       31.22       29.36      5.98 o 
  -6  -2   9      190.79      219.65     23.92 o 
  -5  -2   9      499.28      520.30     33.71 o 
  -4  -2   9      215.95      209.86     15.22 o 
  -3  -2   9        1.46        1.09      1.09 o 
  -2  -2   9       24.47       30.99      3.26 o 
  -1  -2   9      189.67      202.25     10.87 o 
   0  -2   9       61.25       60.89      4.35 o 
   1  -2   9      756.34      734.51     36.97 o 
   2  -2   9      642.97      636.65     35.34 o 
   3  -2   9      805.54      821.50     45.13 o 
   4  -2   9      297.83      288.15     17.40 o 
   5  -2   9      121.48      138.64      9.79 o 
   6  -2   9        3.55        1.63      2.17 o 
   7  -2   9       37.86       47.84      7.61 o 
  -7  -1   9       50.15       64.15      8.70 o 
  -6  -1   9       37.90       35.34      4.89 o 
  -5  -1   9        8.21        8.70      2.72 o 
  -4  -1   9      280.98      289.78     19.03 o 
  -3  -1   9      514.43      519.22     28.82 o 
  -2  -1   9     1488.04     1533.73     74.48 o 
  -1  -1   9      285.00      258.25     13.59 o 
   0  -1   9       43.21       29.36      2.72 o 
   1  -1   9      823.98      809.54     40.23 o 
   2  -1   9        8.53        7.07      1.63 o 
   3  -1   9       61.63       55.46      4.35 o 
   4  -1   9      385.25      363.72     21.20 o 
   5  -1   9      345.43      338.17     20.12 o 
   6  -1   9      188.29      197.36     14.68 o 
   7  -1   9      264.64      256.07     21.75 o 
  -6   0   9      117.51      122.33     10.33 o 
  -5   0   9      430.61      389.28     26.10 o 
  -4   0   9      745.08      715.49     45.13 o 
  -3   0   9      664.96      624.69     34.25 o 
  -2   0   9      951.52      909.58     48.93 o 
  -1   0   9       46.05       56.54      3.81 o 
   0   0   9        0.37        0.54      1.09 o 
   1   0   9      187.92      185.94     10.33 o 
   2   0   9      157.99      150.06      8.16 o 
   3   0   9      141.06      122.87      8.16 o 
   4   0   9     1694.40     1725.10     91.88 o 
   5   0   9      449.43      467.02     26.64 o 
   6   0   9      349.72      345.24     27.18 o 
   7   0   9       49.06       40.78      6.52 o 
  -6   1   9      177.63      180.50     14.14 o 
  -5   1   9      494.02      494.21     36.97 o 
  -4   1   9      322.59      322.95     21.75 o 
  -3   1   9      327.98      333.82     19.57 o 
  -2   1   9       87.90       89.71      5.98 o 
  -1   1   9      296.89      305.01     15.77 o 
   0   1   9      167.14      147.34      8.16 o 
   1   1   9      742.01      682.32     36.97 o 
   2   1   9      294.75      265.32     15.77 o 
   3   1   9     1967.05     1904.52     91.88 o 
   4   1   9     1055.53     1121.62     60.35 o 
   5   1   9      114.24      120.70      9.24 o 
   6   1   9       44.64       26.10      4.89 o 
   7   1   9       44.02       38.06      7.61 o 
  -6   2   9       79.50       89.16      8.70 o 
  -5   2   9      178.54      178.87     13.59 o 
  -4   2   9       13.77       10.33      2.72 o 
  -3   2   9      287.07      302.83     17.94 o 
  -2   2   9      365.18      380.03     21.75 o 
  -1   2   9      205.22      223.45     13.59 o 
   0   2   9     1597.56     1542.43     75.57 o 
   1   2   9      739.57      698.09     37.51 o 
   2   2   9        0.65        0.54      1.09 o 
   3   2   9       26.41       28.27      3.26 o 
   4   2   9      118.85      126.13      8.16 o 
   5   2   9      112.77      119.61      9.24 o 
   6   2   9       69.86       54.37      8.70 o 
   7   2   9       69.45       58.17      9.79 o 
  -6   3   9        0.58        1.63      2.72 o 
  -5   3   9      252.94      252.81     18.49 o 
  -4   3   9      519.50      463.22     30.45 o 
  -3   3   9     1385.43     1364.10     73.40 o 
  -2   3   9     1736.19     1787.63     95.14 o 
  -1   3   9      429.93      407.22     22.83 o 
   0   3   9      126.98      112.54      6.52 o 
   1   3   9       33.71       26.64      2.72 o 
   2   3   9       26.23       12.50      2.17 o 
   3   3   9      600.76      603.49     33.16 o 
   4   3   9      205.05      192.46     11.96 o 
   5   3   9      279.69      272.38     18.49 o 
   6   3   9      378.97      317.51     31.53 o 
   7   3   9      162.00      108.19     14.14 o 
  -6   4   9       42.48       39.15      5.98 o 
  -5   4   9       10.22        9.24      3.26 o 
  -4   4   9       74.03       70.68      7.07 o 
  -3   4   9      170.33      160.93     10.33 o 
  -2   4   9      396.24      382.21     21.75 o 
  -1   4   9      655.31      672.54     36.97 o 
   0   4   9      431.70      418.64     23.38 o 
   1   4   9      366.17      365.35     20.66 o 
   2   4   9      907.19      932.96     50.02 o 
   3   4   9      474.21      434.95     27.73 o 
   4   4   9      174.16      169.09     10.87 o 
   5   4   9        2.78        1.09      1.63 o 
   6   4   9       27.58       22.83      5.98 o 
   7   4   9      160.81      127.22     16.31 o 
  -5   5   9        4.08        1.09      2.72 o 
  -4   5   9       80.37       66.87      7.07 o 
  -3   5   9      404.97      405.59     23.38 o 
  -2   5   9      676.62      646.44     35.88 o 
  -1   5   9     1203.68     1224.37     66.33 o 
   0   5   9     1682.64     1697.92    100.04 o 
   1   5   9      794.51      864.45     46.76 o 
   2   5   9      639.27      686.67     37.51 o 
   3   5   9      168.72      181.05     12.50 o 
   4   5   9      111.12      116.35      9.24 o 
   5   5   9      691.01      700.81     43.49 o 
   6   5   9      301.21      281.08     22.83 o 
   7   5   9      227.64      228.89     24.47 o 
  -5   6   9      100.59      126.13     13.05 o 
  -4   6   9      160.78      179.42     14.14 o 
  -3   6   9      198.31      185.94     12.50 o 
  -2   6   9      281.78      277.28     16.85 o 
  -1   6   9      637.91      636.11     35.34 o 
   0   6   9      117.64      114.72      8.70 o 
   1   6   9        1.26        1.09      1.63 o 
   2   6   9      280.00      310.44     17.94 o 
   3   6   9      156.32      149.51     11.42 o 
   4   6   9      370.05      371.88     23.92 o 
   5   6   9       30.35       28.82      4.35 o 
   6   6   9       80.06       80.46      9.24 o 
   7   6   9        6.34        7.61      4.35 o 
  -4   7   9      101.00      106.56     11.42 o 
  -3   7   9        1.23        0.54      2.17 o 
  -2   7   9       77.44       70.68      5.98 o 
  -1   7   9      336.30      351.22     22.83 o 
   0   7   9      364.17      390.36     25.01 o 
   1   7   9      617.80      705.16     43.49 o 
   2   7   9      340.77      407.22     26.64 o 
   3   7   9      515.12      539.33     33.71 o 
   4   7   9      180.43      196.81     14.14 o 
   5   7   9      194.18      193.01     14.14 o 
   6   7   9       27.34       17.94      4.35 o 
  -3   8   9       66.00       66.33      8.16 o 
  -2   8   9      103.81      100.58     10.33 o 
  -1   8   9       28.35       21.75      4.35 o 
   0   8   9        2.30        0.54      2.17 o 
   1   8   9       54.71       38.06      7.07 o 
   2   8   9      119.46      133.75     12.50 o 
   3   8   9        0.13        1.09      2.17 o 
   4   8   9       50.08       67.96      7.07 o 
   5   8   9       30.77       39.15      4.89 o 
   6   8   9       35.69       44.58      7.07 o 
  -3   9   9       75.63      106.02     14.68 o 
  -2   9   9       78.69       82.64      9.79 o 
  -1   9   9        7.01       10.33      3.26 o 
   0   9   9       21.69       13.05      4.35 o 
   1   9   9       22.18       18.49      5.44 o 
   2   9   9       45.53       32.62      6.52 o 
   3   9   9      150.98      159.30     14.14 o 
   4   9   9      169.52      183.76     16.31 o 
   5   9   9      136.17      164.74     15.22 o 
  -1  10   9       23.55       25.55      6.52 o 
   0  10   9      258.61      295.76     29.36 o 
   1  10   9      240.69      222.91     23.92 o 
   2  10   9      224.58      234.33     24.47 o 
   3  10   9      204.15      227.26     19.57 o 
   4  10   9      114.56      126.13     12.50 o 
   1  11   9       84.96      105.47     14.68 o 
   2  11   9       90.10       84.27     12.50 o 
  -1 -10  10       56.53       58.72      8.16 o 
   0 -10  10       41.84       25.55      5.44 o 
  -3  -9  10        0.35        1.09      2.72 o 
  -2  -9  10       66.07       70.68      8.70 o 
  -1  -9  10      101.03       85.36      9.79 o 
   0  -9  10      291.62      278.91     22.83 o 
   1  -9  10      173.30      189.20     14.68 o 
   2  -9  10      115.18      134.29     13.59 o 
  -4  -8  10       81.01      113.09     11.96 o 
  -3  -8  10      282.86      344.15     23.38 o 
  -2  -8  10      769.04      910.12     78.83 o 
  -1  -8  10      527.54      552.38     40.78 o 
   0  -8  10      231.99      246.29     17.40 o 
   1  -8  10        0.37        1.09      2.17 o 
   2  -8  10        1.17        2.17      2.17 o 
   3  -8  10       58.75       58.72      6.52 o 
  -5  -7  10       17.08       28.27      5.44 o 
  -4  -7  10       31.09       35.88      5.98 o 
  -3  -7  10      229.09      258.25     17.94 o 
  -2  -7  10       44.46       45.13      6.52 o 
  -1  -7  10       41.82       42.95      5.44 o 
   0  -7  10      298.42      322.95     21.75 o 
   1  -7  10      108.01      101.12      8.70 o 
   2  -7  10      296.03      283.26     19.57 o 
   3  -7  10       84.27       90.25      8.70 o 
   4  -7  10       43.05       47.84      5.98 o 
  -5  -6  10        8.64        6.52      3.26 o 
  -4  -6  10      109.56      115.26     11.42 o 
  -3  -6  10      100.99      102.21      8.70 o 
  -2  -6  10      202.34      249.55     16.85 o 
  -1  -6  10     2019.96     2086.11    123.42 o 
   0  -6  10      955.54      993.31     60.35 o 
   1  -6  10      450.64      502.91     36.43 o 
   2  -6  10       37.44       33.71      4.35 o 
   3  -6  10       36.34       32.62      4.35 o 
   4  -6  10        9.30        6.52      2.72 o 
   5  -6  10       38.58       44.04      5.98 o 
  -6  -5  10        0.09        1.09      3.26 o 
  -5  -5  10      208.20      244.66     20.66 o 
  -4  -5  10       23.19       27.18      4.35 o 
  -3  -5  10       51.87       58.72      4.89 o 
  -2  -5  10      156.68      175.07     10.33 o 
  -1  -5  10      373.74      430.05     24.47 o 
   0  -5  10      747.39      768.77     47.84 o 
   1  -5  10      207.30      211.49     15.22 o 
   2  -5  10      127.81      123.96      9.79 o 
   3  -5  10       26.81       32.08      4.89 o 
   4  -5  10       46.49       46.76      5.44 o 
   5  -5  10      192.37      251.18     17.94 o 
  -6  -4  10      111.37      119.61     13.05 o 
  -5  -4  10      139.22      162.02     15.22 o 
  -4  -4  10      402.13      426.79     32.62 o 
  -3  -4  10        8.24        7.61      2.17 o 
  -2  -4  10       60.84       67.96      5.44 o 
  -1  -4  10       49.40       55.46      4.35 o 
   0  -4  10      311.74      324.58     19.03 o 
   1  -4  10     3991.90     4250.51    225.08 o 
   2  -4  10     1003.79      975.37     53.82 o 
   3  -4  10      332.63      281.08     19.03 o 
   4  -4  10      102.93      100.58      8.70 o 
   5  -4  10       51.22       47.30      6.52 o 
   6  -4  10      195.09      177.78     20.12 o 
  -6  -3  10      236.63      254.99     22.29 o 
  -5  -3  10      249.95      290.33     23.92 o 
  -4  -3  10        1.24        2.17      2.17 o 
  -3  -3  10        6.37        5.44      1.63 o 
  -2  -3  10       54.26       44.58      3.81 o 
  -1  -3  10      297.72      299.03     17.40 o 
   0  -3  10      499.49      504.54     25.55 o 
   1  -3  10      299.39      308.27     17.94 o 
   2  -3  10     1210.91     1251.01     67.96 o 
   3  -3  10       48.93       61.44      5.44 o 
   4  -3  10        2.13        2.72      1.63 o 
   5  -3  10      246.49      244.11     15.22 o 
   6  -3  10       19.15       14.68      4.35 o 
  -6  -2  10       61.96       51.11      7.07 o 
  -5  -2  10        5.32        5.98      2.72 o 
  -4  -2  10       73.41       67.42      7.61 o 
  -3  -2  10      227.32      231.61     15.77 o 
  -2  -2  10      667.85      688.85     34.25 o 
  -1  -2  10       71.38       94.60      5.98 o 
   0  -2  10      125.91      119.61      7.07 o 
   1  -2  10       61.23       56.00      4.35 o 
   2  -2  10     1161.10     1123.25     61.44 o 
   3  -2  10      737.33      730.71     40.23 o 
   4  -2  10      482.63      467.02     26.64 o 
   5  -2  10      219.35      202.25     14.68 o 
   6  -2  10       63.58       69.59      8.70 o 
   7  -2  10       39.95       42.41      7.07 o 
  -6  -1  10       65.26       71.77      7.61 o 
  -5  -1  10      593.34      587.72     37.51 o 
  -4  -1  10      146.36      151.14     11.42 o 
  -3  -1  10      717.07      739.95     40.78 o 
  -2  -1  10       21.72       18.49      2.17 o 
  -1  -1  10      708.08      782.90     42.41 o 
   0  -1  10       21.36       30.45      2.72 o 
   1  -1  10     1092.29     1106.39     59.81 o 
   2  -1  10      495.41      491.49     27.18 o 
   3  -1  10     1429.76     1328.22     72.31 o 
   4  -1  10      744.83      694.28     42.41 o 
   5  -1  10       10.89       11.42      2.72 o 
   6  -1  10        7.52        7.61      3.26 o 
   7  -1  10       68.39       75.57      9.24 o 
  -6   0  10      102.07      107.11      9.79 o 
  -5   0  10       86.65       85.90      8.16 o 
  -4   0  10      638.86      570.32     41.86 o 
  -3   0  10        7.64        5.44      2.17 o 
  -2   0  10      585.28      568.69     31.53 o 
  -1   0  10     1443.35     1528.29     82.10 o 
   0   0  10     3507.02     3682.36    192.46 o 
   1   0  10     2184.79     2190.50    107.65 o 
   2   0  10     1016.85      929.70     55.46 o 
   3   0  10       56.66       53.82      5.44 o 
   4   0  10      338.23      360.46     23.38 o 
   5   0  10       69.45       59.26      5.98 o 
   6   0  10      139.37      140.27     13.05 o 
   7   0  10      225.01      253.36     21.75 o 
  -6   1  10        5.08        4.35      2.72 o 
  -5   1  10        3.07        1.63      2.17 o 
  -4   1  10      148.97      141.36     11.42 o 
  -3   1  10     1058.91     1077.58     58.72 o 
  -2   1  10     1011.86      980.26     53.28 o 
  -1   1  10      558.04      531.72     29.36 o 
   0   1  10      183.26      159.30      9.79 o 
   1   1  10       14.73        8.16      1.63 o 
   2   1  10      185.14      198.44     13.05 o 
   3   1  10      351.38      377.32     23.92 o 
   4   1  10      592.85      593.70     36.97 o 
   5   1  10     1033.92     1068.34     64.70 o 
   6   1  10      275.91      282.71     22.83 o 
   7   1  10       96.15      111.45     15.22 o 
  -6   2  10      355.70      401.78     27.73 o 
  -5   2  10      169.79      175.07     13.59 o 
  -4   2  10      159.68      156.58     11.96 o 
  -3   2  10     1233.26     1211.32     65.79 o 
  -2   2  10     1431.61     1471.20     78.83 o 
  -1   2  10       67.20       60.89      5.44 o 
   0   2  10        5.27        2.17      1.63 o 
   1   2  10       14.74        5.44      1.63 o 
   2   2  10      410.64      358.83     20.12 o 
   3   2  10      639.95      602.94     33.16 o 
   4   2  10      608.35      608.92     37.51 o 
   5   2  10        4.38        4.35      2.17 o 
   6   2  10       22.36       11.96      4.35 o 
   7   2  10       27.49       23.92      6.52 o 
  -6   3  10        9.80        9.79      3.26 o 
  -5   3  10      101.90       88.08      8.70 o 
  -4   3  10        4.04        1.09      2.17 o 
  -3   3  10       11.10        9.79      2.17 o 
  -2   3  10      200.80      208.23     13.05 o 
  -1   3  10       19.95       22.29      3.26 o 
   0   3  10     1603.68     1562.54     83.18 o 
   1   3  10      312.38      287.61     16.31 o 
   2   3  10      193.16      184.85     11.42 o 
   3   3  10      248.47      259.88     15.22 o 
   4   3  10       63.70       67.96      5.44 o 
   5   3  10        3.25        4.35      2.72 o 
   6   3  10      323.66      279.45     28.27 o 
   7   3  10      193.30      156.58     26.10 o 
  -5   4  10       37.40       28.82      4.89 o 
  -4   4  10      157.35      157.12     12.50 o 
  -3   4  10      370.13      337.08     20.12 o 
  -2   4  10      337.37      303.92     17.94 o 
  -1   4  10     3109.26     2939.69    171.26 o 
   0   4  10      959.87      890.01     53.28 o 
   1   4  10      216.88      242.48     14.14 o 
   2   4  10       41.77       41.32      3.81 o 
   3   4  10       71.47       68.50      5.44 o 
   4   4  10      333.01      324.58     19.03 o 
   5   4  10       93.02       98.95      8.70 o 
   6   4  10      428.51      339.80     33.71 o 
   7   4  10       21.80       17.40      5.44 o 
  -5   5  10      146.21      185.94     14.68 o 
  -4   5  10       54.93       64.70      7.07 o 
  -3   5  10       85.78       85.36      6.52 o 
  -2   5  10       60.98       56.54      6.52 o 
  -1   5  10        4.12        4.89      2.17 o 
   0   5  10        1.35        1.63      1.63 o 
   1   5  10      270.45      287.61     16.85 o 
   2   5  10      339.68      336.00     19.57 o 
   3   5  10      216.54      211.49     14.68 o 
   4   5  10      151.23      140.27     10.87 o 
   5   5  10      225.81      234.33     16.31 o 
   6   5  10       32.69       35.34      7.07 o 
   7   5  10        8.21        3.81      3.81 o 
  -4   6  10       14.23       14.14      3.81 o 
  -3   6  10        2.13        1.63      2.17 o 
  -2   6  10       61.44       51.11      5.44 o 
  -1   6  10      172.14      153.32     11.42 o 
   0   6  10     1975.53     1987.70    117.44 o 
   1   6  10     2253.17     2411.78    141.90 o 
   2   6  10      757.34      862.82     47.30 o 
   3   6  10      199.70      191.92     13.59 o 
   4   6  10       87.08       89.71      7.61 o 
   5   6  10       47.30       51.65      5.98 o 
   6   6  10       13.89        7.07      3.26 o 
  -4   7  10        1.40        0.00      3.26 o 
  -3   7  10       68.29       71.77      8.16 o 
  -2   7  10       90.60      119.07      9.79 o 
  -1   7  10      304.00      295.22     20.12 o 
   0   7  10      593.53      652.42     40.78 o 
   1   7  10        0.91        0.00      1.63 o 
   2   7  10      239.53      271.84     18.49 o 
   3   7  10       69.65       70.14      6.52 o 
   4   7  10       29.26       34.80      4.89 o 
   5   7  10        6.95        8.70      2.72 o 
   6   7  10       87.11      114.17     11.96 o 
  -3   8  10       35.12       41.86      8.16 o 
  -2   8  10        0.58        1.09      2.17 o 
  -1   8  10      214.67      219.10     18.49 o 
   0   8  10       47.95       46.21      6.52 o 
   1   8  10      145.24      133.20     15.22 o 
   2   8  10     1011.61      904.69     78.29 o 
   3   8  10      580.04      737.78     46.21 o 
   4   8  10      177.14      213.67     15.22 o 
   5   8  10       89.13      111.45      9.79 o 
   6   8  10        2.42        3.26      3.26 o 
  -2   9  10       19.42       19.03      4.35 o 
  -1   9  10       76.90       91.34     10.33 o 
   0   9  10      153.08      137.55     16.31 o 
   1   9  10      155.80      164.19     18.49 o 
   2   9  10      243.65      258.25     26.10 o 
   3   9  10       35.77       47.30      6.52 o 
   4   9  10        8.20        6.52      3.26 o 
   5   9  10        0.90        1.63      2.72 o 
  -1  10  10       97.14      101.67     13.59 o 
   0  10  10       14.98       11.42      4.89 o 
   1  10  10       65.89       47.30      8.70 o 
   2  10  10        0.47        1.09      3.26 o 
   3  10  10       67.83       67.96     10.33 o 
   4  10  10      114.82      140.27     13.59 o 
  -3  -9  11       35.58       30.45      7.07 o 
  -2  -9  11       32.47       28.27      5.44 o 
  -1  -9  11       55.07       53.82      7.61 o 
   0  -9  11       41.34       38.60      5.98 o 
   1  -9  11        0.28        0.54      2.17 o 
   2  -9  11       40.40       43.49      8.16 o 
  -4  -8  11       50.69       71.77      9.24 o 
  -3  -8  11       71.15       86.45     12.50 o 
  -2  -8  11        3.85        1.63      2.72 o 
  -1  -8  11      105.66      113.09     11.42 o 
   0  -8  11        3.93        2.72      2.17 o 
   1  -8  11        2.45        0.54      2.17 o 
   2  -8  11       53.14       50.56      5.98 o 
   3  -8  11       65.87       78.29      8.16 o 
  -5  -7  11        1.77        0.54      3.81 o 
  -4  -7  11        4.80        6.52      3.26 o 
  -3  -7  11       35.04       41.86      6.52 o 
  -2  -7  11      120.70      125.05     11.96 o 
  -1  -7  11      123.65      146.25     11.42 o 
   0  -7  11       67.20       72.85      7.07 o 
   1  -7  11       18.10       16.31      3.26 o 
   2  -7  11        8.47        3.81      2.17 o 
   3  -7  11        4.90        1.63      2.17 o 
   4  -7  11        0.62        2.17      2.17 o 
  -5  -6  11       16.92       19.57      5.98 o 
  -4  -6  11      246.81      315.88     30.99 o 
  -3  -6  11      116.83      137.55     13.05 o 
  -2  -6  11      417.16      480.07     30.45 o 
  -1  -6  11       99.31      117.44      9.24 o 
   0  -6  11      100.23      100.04      8.16 o 
   1  -6  11      113.96      117.98      9.79 o 
   2  -6  11      131.41      123.42     10.33 o 
   3  -6  11       69.83       70.68      7.07 o 
   4  -6  11      122.38      131.57     10.87 o 
   5  -6  11      108.52      152.77     14.68 o 
  -5  -5  11      257.72      350.68     28.27 o 
  -4  -5  11       18.25       26.10      5.44 o 
  -3  -5  11      104.82      122.33      8.70 o 
  -2  -5  11        0.13        1.09      2.17 o 
  -1  -5  11      407.80      436.03     28.27 o 
   0  -5  11       70.96       70.68      6.52 o 
   1  -5  11      416.15      415.37     27.18 o 
   2  -5  11      437.57      443.10     28.82 o 
   3  -5  11       61.42       55.46      5.98 o 
   4  -5  11       19.60       24.47      4.89 o 
   5  -5  11        0.44        0.54      2.72 o 
  -6  -4  11       39.44       45.67      7.61 o 
  -5  -4  11        0.80        0.00      2.72 o 
  -4  -4  11       16.33       19.03      4.35 o 
  -3  -4  11       86.14       96.23      6.52 o 
  -2  -4  11      451.08      483.33     25.01 o 
  -1  -4  11      746.78      820.96     40.78 o 
   0  -4  11     1363.59     1445.11     77.75 o 
   1  -4  11      597.95      682.87     38.06 o 
   2  -4  11       30.96       29.36      3.81 o 
   3  -4  11        5.69        2.72      1.63 o 
   4  -4  11        9.87        5.98      2.72 o 
   5  -4  11      161.48      127.22     12.50 o 
   6  -4  11        7.09       11.42      4.89 o 
  -6  -3  11        9.97        6.52      3.26 o 
  -5  -3  11      122.59      151.69     17.40 o 
  -4  -3  11      330.27      362.09     24.47 o 
  -3  -3  11      111.90      121.78      8.70 o 
  -2  -3  11      393.51      421.35     23.92 o 
  -1  -3  11      267.25      282.17     15.22 o 
   0  -3  11       43.86       46.21      4.35 o 
   1  -3  11        0.19        2.17      1.63 o 
   2  -3  11      388.68      385.47     22.29 o 
   3  -3  11      225.06      230.52     14.14 o 
   4  -3  11      592.82      505.62     37.51 o 
   5  -3  11      225.40      245.20     17.40 o 
   6  -3  11       50.62       57.63      7.61 o 
  -6  -2  11        2.78        0.00      2.72 o 
  -5  -2  11      236.46      232.15     16.31 o 
  -4  -2  11      185.34      165.28     11.96 o 
  -3  -2  11       17.98       12.50      2.72 o 
  -2  -2  11       54.92       59.26      4.89 o 
  -1  -2  11       37.51       36.97      3.26 o 
   0  -2  11        9.43        9.24      1.63 o 
   1  -2  11      716.04      709.51     39.15 o 
   2  -2  11      745.17      700.26     42.95 o 
   3  -2  11        7.68       10.33      2.72 o 
   4  -2  11       18.81       13.05      2.72 o 
   5  -2  11      107.61       94.60      8.70 o 
   6  -2  11       24.25       19.57      4.35 o 
  -6  -1  11       19.58       15.22      3.81 o 
  -5  -1  11        3.84        3.81      2.72 o 
  -4  -1  11      299.42      251.18     20.12 o 
  -3  -1  11      552.49      594.24     33.16 o 
  -2  -1  11      917.63      962.32     47.84 o 
  -1  -1  11      515.54      567.60     28.27 o 
   0  -1  11       60.92       64.70      4.35 o 
   1  -1  11      937.39      948.18     65.24 o 
   2  -1  11        9.61        9.24      2.17 o 
   3  -1  11        3.45        3.26      2.17 o 
   4  -1  11      444.83      419.18     26.64 o 
   5  -1  11       69.51       65.79      6.52 o 
   6  -1  11        6.96        7.07      3.26 o 
   7  -1  11       96.59      110.37     11.96 o 
  -6   0  11       22.75       30.99      4.89 o 
  -5   0  11       12.20       11.42      3.26 o 
  -4   0  11       72.45       70.68      7.07 o 
  -3   0  11      661.88      636.65     35.34 o 
  -2   0  11      804.36      847.60     46.21 o 
  -1   0  11      149.52      160.93      9.79 o 
   0   0  11        2.67        3.81      1.63 o 
   1   0  11        9.33        7.07      1.63 o 
   2   0  11       23.75       21.20      3.26 o 
   3   0  11      231.43      202.79     14.14 o 
   4   0  11      389.23      384.93     24.47 o 
   5   0  11      114.82      107.11      9.24 o 
   6   0  11       46.47       47.84      7.07 o 
   7   0  11       24.38       23.38      5.44 o 
  -6   1  11        3.15        3.81      2.72 o 
  -5   1  11      113.57      116.89     10.33 o 
  -4   1  11      142.35      145.16     11.42 o 
  -3   1  11       11.76       17.40      2.72 o 
  -2   1  11       41.54       45.67      4.89 o 
  -1   1  11      530.96      539.88     32.62 o 
   0   1  11      272.21      280.00     15.77 o 
   1   1  11      897.59      873.15     46.76 o 
   2   1  11      230.73      214.21     13.05 o 
   3   1  11     1259.23     1250.47     74.48 o 
   4   1  11      789.58      763.33     46.21 o 
   5   1  11        8.56        4.35      2.17 o 
   6   1  11       38.51       38.60      5.98 o 
   7   1  11        1.23        0.54      3.26 o 
  -6   2  11       88.33      100.04      9.79 o 
  -5   2  11      123.54      124.50     10.87 o 
  -4   2  11       19.88       13.59      3.26 o 
  -3   2  11      119.48      112.00      8.16 o 
  -2   2  11      402.97      388.73     24.47 o 
  -1   2  11      336.37      322.95     20.66 o 
   0   2  11      931.85      934.05     50.56 o 
   1   2  11      284.46      262.05     15.22 o 
   2   2  11      184.68      197.36     11.96 o 
   3   2  11       36.25       30.99      3.26 o 
   4   2  11       38.29       36.97      4.35 o 
   5   2  11       26.30       23.38      3.81 o 
   6   2  11        5.83        2.17      2.72 o 
   7   2  11        2.36        5.44      4.35 o 
  -5   3  11       46.60       64.15      7.07 o 
  -4   3  11       41.99       34.80      4.89 o 
  -3   3  11      544.47      488.23     30.99 o 
  -2   3  11      432.30      421.35     26.64 o 
  -1   3  11      131.90      120.70      9.24 o 
   0   3  11       32.92       30.45      3.81 o 
   1   3  11      161.02      154.95      9.79 o 
   2   3  11      399.98      393.08     21.75 o 
   3   3  11      206.15      204.42     12.50 o 
   4   3  11      338.08      297.39     19.57 o 
   5   3  11      112.15      102.76     10.33 o 
   6   3  11      106.22      112.00     14.68 o 
   7   3  11        5.99        9.24      4.35 o 
  -5   4  11       35.74       41.32      5.98 o 
  -4   4  11       13.05        9.79      3.26 o 
  -3   4  11       79.08       72.31      7.07 o 
  -2   4  11        0.40        0.54      1.63 o 
  -1   4  11      107.47      119.61      9.24 o 
   0   4  11      565.38      527.92     32.62 o 
   1   4  11      268.73      267.49     15.77 o 
   2   4  11      327.07      306.09     17.94 o 
   3   4  11      564.74      575.76     32.08 o 
   4   4  11      221.87      241.94     14.68 o 
   5   4  11        4.07        2.17      2.17 o 
   6   4  11       35.92       23.38      5.98 o 
   7   4  11       30.76       20.12      5.98 o 
  -5   5  11        7.66        4.35      3.26 o 
  -4   5  11       18.08       18.49      4.35 o 
  -3   5  11       73.56       74.48      7.07 o 
  -2   5  11      105.18       96.23      8.16 o 
  -1   5  11      280.87      258.79     17.40 o 
   0   5  11      518.33      513.24     32.08 o 
   1   5  11      869.48      920.45     55.46 o 
   2   5  11       98.84       96.23      7.07 o 
   3   5  11        4.34        3.81      2.17 o 
   4   5  11      153.36      147.34     11.42 o 
   5   5  11      535.65      509.43     32.62 o 
   6   5  11      194.07      193.55     21.75 o 
   7   5  11      106.24      124.50     16.31 o 
  -4   6  11      156.79      148.97     14.68 o 
  -3   6  11      111.69      114.17     11.42 o 
  -2   6  11      108.74      100.58      8.70 o 
  -1   6  11      315.96      276.19     18.49 o 
   0   6  11      316.56      299.57     20.12 o 
   1   6  11       79.29       78.83      7.07 o 
   2   6  11      146.08      166.91     10.87 o 
   3   6  11      150.50      178.87     13.05 o 
   4   6  11      259.13      281.63     19.03 o 
   5   6  11       65.51       72.85      7.07 o 
   6   6  11       72.85       88.62     12.50 o 
  -3   7  11        5.31        5.98      3.81 o 
  -2   7  11       24.29       22.29      3.81 o 
  -1   7  11       88.49       90.79      8.16 o 
   0   7  11       57.29       51.65      5.44 o 
   1   7  11      106.00      104.39      8.70 o 
   2   7  11      384.60      426.79     32.08 o 
   3   7  11      286.24      325.12     21.75 o 
   4   7  11       48.04       52.74      5.98 o 
   5   7  11       33.44       35.88      4.89 o 
   6   7  11       33.51       44.58      7.07 o 
  -3   8  11       36.38       45.67      8.70 o 
  -2   8  11       89.64       82.10      9.24 o 
  -1   8  11        2.50        1.63      2.17 o 
   0   8  11       19.41       15.22      3.81 o 
   1   8  11       20.52       17.40      4.89 o 
   2   8  11       13.85       11.42      3.26 o 
   3   8  11        2.74        3.26      2.17 o 
   4   8  11       58.96       71.77      7.61 o 
   5   8  11       32.22       40.23      5.44 o 
  -2   9  11       75.91       91.88     10.33 o 
  -1   9  11       39.82       28.27      5.44 o 
   0   9  11       27.93       22.83      5.98 o 
   1   9  11        1.21        0.00      2.72 o 
   2   9  11        1.84        1.63      3.26 o 
   3   9  11       65.09       66.33     10.33 o 
   4   9  11      179.89      212.58     18.49 o 
   0  10  11      101.19      112.54     14.68 o 
   1  10  11      124.20      139.73     17.40 o 
   2  10  11       47.51       44.58      8.70 o 
   3  10  11      112.44      134.29     16.85 o 
  -2  -9  12        3.01        3.26      3.26 o 
  -1  -9  12        4.37        7.61      3.26 o 
   0  -9  12      122.51      132.11     13.05 o 
   1  -9  12      134.61      156.04     13.05 o 
  -3  -8  12       14.45       21.20      6.52 o 
  -2  -8  12       12.45        9.24      3.81 o 
  -1  -8  12       62.24       72.31      8.70 o 
   0  -8  12       80.32       83.73      8.16 o 
   1  -8  12       14.72       19.03      3.81 o 
   2  -8  12       41.16       46.21      5.98 o 
  -4  -7  12       46.29       66.87      8.70 o 
  -3  -7  12       26.51       22.83      5.98 o 
  -2  -7  12       87.79      101.67     10.33 o 
  -1  -7  12        1.39        0.54      2.17 o 
   0  -7  12        6.50        9.79      2.72 o 
   1  -7  12       35.02       28.82      4.35 o 
   2  -7  12      153.72      150.06     11.96 o 
   3  -7  12      143.58      176.70     14.14 o 
  -5  -6  12       20.01       16.31      5.98 o 
  -4  -6  12        0.02        1.63      3.81 o 
  -3  -6  12       17.76       25.55      4.89 o 
  -2  -6  12       57.74       64.70      7.61 o 
  -1  -6  12        8.49        2.72      2.17 o 
   0  -6  12        4.92        4.35      2.72 o 
   1  -6  12        5.39        7.61      3.26 o 
   2  -6  12       75.90       98.95     10.33 o 
   3  -6  12        0.36        0.54      2.17 o 
   4  -6  12        1.56        1.63      2.72 o 
  -5  -5  12       31.24       50.56      7.61 o 
  -4  -5  12      214.50      274.02     22.83 o 
  -3  -5  12       86.22       98.41      7.61 o 
  -2  -5  12       19.04       26.64      3.81 o 
  -1  -5  12      145.70      160.39     11.96 o 
   0  -5  12       82.11       84.81      7.61 o 
   1  -5  12       22.04       19.03      3.26 o 
   2  -5  12        0.91        0.54      1.63 o 
   3  -5  12        4.27        4.35      2.72 o 
   4  -5  12      204.55      212.58     22.83 o 
   5  -5  12      100.22      135.38     13.59 o 
  -5  -4  12      155.40      195.73     17.94 o 
  -4  -4  12       78.32      101.12     13.05 o 
  -3  -4  12      169.79      172.35     11.42 o 
  -2  -4  12      180.72      194.64     12.50 o 
  -1  -4  12       27.61       28.82      3.26 o 
   0  -4  12        8.63        5.98      2.17 o 
   1  -4  12       21.84       25.55      3.26 o 
   2  -4  12       54.64       45.67      6.52 o 
   3  -4  12       51.70       39.15      5.98 o 
   4  -4  12       27.90       22.29      4.89 o 
   5  -4  12       64.45       80.46      9.24 o 
  -6  -3  12        0.46        0.54      2.17 o 
  -5  -3  12        0.28        2.17      2.72 o 
  -4  -3  12        1.54        1.63      2.17 o 
  -3  -3  12        0.12        1.09      1.63 o 
  -2  -3  12      158.46      168.00     10.87 o 
  -1  -3  12      278.42      318.05     16.85 o 
   0  -3  12       22.58       26.10      3.26 o 
   1  -3  12       68.53       71.77      6.52 o 
   2  -3  12       74.15       69.59      6.52 o 
   3  -3  12       70.36       66.33      6.52 o 
   4  -3  12       41.66       35.88      4.89 o 
   5  -3  12       19.78       15.22      3.81 o 
   6  -3  12        1.91        1.09      3.26 o 
  -6  -2  12       14.56       10.87      3.81 o 
  -5  -2  12      251.79      227.26     18.49 o 
  -4  -2  12       79.98       90.79      8.16 o 
  -3  -2  12       88.36      100.58      7.61 o 
  -2  -2  12      351.70      357.74     20.66 o 
  -1  -2  12      180.75      191.92     11.96 o 
   0  -2  12      151.72      152.77     10.87 o 
   1  -2  12        0.42        0.54      1.63 o 
   2  -2  12      473.19      444.19     28.27 o 
   3  -2  12       29.82       27.73      3.81 o 
   4  -2  12        2.31        0.54      1.63 o 
   5  -2  12       74.54       75.57      7.61 o 
   6  -2  12       54.33       58.72      8.16 o 
  -6  -1  12       56.73       64.70      7.61 o 
  -5  -1  12        1.19        2.17      2.72 o 
  -4  -1  12        1.25        2.17      2.17 o 
  -3  -1  12       33.76       30.45      3.81 o 
  -2  -1  12      150.90      169.09     11.96 o 
  -1  -1  12      244.29      268.58     15.77 o 
   0  -1  12        9.28        6.52      2.17 o 
   1  -1  12      365.71      379.49     27.73 o 
   2  -1  12      162.49      169.63     11.96 o 
   3  -1  12       41.17       35.88      4.35 o 
   4  -1  12        2.24        1.09      1.63 o 
   5  -1  12       51.34       47.30      5.44 o 
   6  -1  12        0.56        2.17      2.72 o 
  -6   0  12        3.75        8.16      3.26 o 
  -5   0  12        1.49        3.26      2.72 o 
  -4   0  12      239.50      240.31     16.85 o 
  -3   0  12      206.74      204.97     14.14 o 
  -2   0  12      458.70      436.58     27.73 o 
  -1   0  12      629.65      630.67     34.80 o 
   0   0  12     3731.35     3899.29    204.42 o 
   1   0  12     1658.14     1731.63     91.88 o 
   2   0  12      510.29      483.33     29.90 o 
   3   0  12      293.65      296.31     19.57 o 
   4   0  12      355.17      318.05     21.20 o 
   5   0  12       11.32       10.87      2.72 o 
   6   0  12        1.30        2.17      2.72 o 
   7   0  12      123.07      122.33     23.38 o 
  -5   1  12       59.92       69.05      8.70 o 
  -4   1  12        1.95        3.26      2.72 o 
  -3   1  12      102.31      107.65      8.70 o 
  -2   1  12      175.87      167.45     11.96 o 
  -1   1  12      181.90      177.24     12.50 o 
   0   1  12      174.87      216.93     13.05 o 
   1   1  12      331.31      337.08     19.57 o 
   2   1  12        0.85        1.63      1.63 o 
   3   1  12       45.32       45.13      4.89 o 
   4   1  12       30.63       28.82      3.81 o 
   5   1  12       86.76       88.08      8.16 o 
   6   1  12       74.41       71.22      8.70 o 
   7   1  12       81.33       90.79     13.59 o 
  -5   2  12       85.21       83.18      9.79 o 
  -4   2  12        6.97        2.17      2.72 o 
  -3   2  12        2.51        1.09      2.17 o 
  -2   2  12      370.16      333.82     21.75 o 
  -1   2  12        3.05        3.26      1.63 o 
   0   2  12        0.45        2.72      1.63 o 
   1   2  12      400.14      365.35     20.66 o 
   2   2  12      326.14      332.19     19.03 o 
   3   2  12      495.78      508.34     31.53 o 
   4   2  12      217.33      190.29     13.59 o 
   5   2  12      268.26      293.59     20.12 o 
   6   2  12      123.06      106.56     14.14 o 
   7   2  12       16.47       13.05      5.44 o 
  -5   3  12        2.31        0.00      2.72 o 
  -4   3  12        0.76        2.17      2.17 o 
  -3   3  12       58.58       46.21      6.52 o 
  -2   3  12       25.01       22.83      3.81 o 
  -1   3  12       88.90       81.55      7.07 o 
   0   3  12      244.20      226.17     15.22 o 
   1   3  12      242.81      234.87     14.14 o 
   2   3  12       99.75      112.54      7.61 o 
   3   3  12      156.23      158.76      9.79 o 
   4   3  12       10.29       11.42      2.72 o 
   5   3  12       34.47       27.73      4.89 o 
   6   3  12       74.74       63.07     10.33 o 
   7   3  12        3.98        4.35      4.35 o 
  -5   4  12        3.77        8.16      3.81 o 
  -4   4  12       54.97       48.39      7.07 o 
  -3   4  12      118.26      122.33     11.96 o 
  -2   4  12       45.02       40.78      4.89 o 
  -1   4  12      267.18      253.36     16.85 o 
   0   4  12        4.58        4.35      2.17 o 
   1   4  12      231.14      241.94     16.31 o 
   2   4  12      135.73      126.68      8.70 o 
   3   4  12      222.89      229.43     14.14 o 
   4   4  12      178.10      193.01     11.96 o 
   5   4  12      117.09      118.52     11.42 o 
   6   4  12      204.59      201.71     22.29 o 
  -4   5  12      136.44      140.27     14.14 o 
  -3   5  12       87.74       86.99      9.79 o 
  -2   5  12       11.00       10.33      2.72 o 
  -1   5  12        0.32        1.09      1.63 o 
   0   5  12       85.82       91.88      7.61 o 
   1   5  12      174.59      149.51     10.87 o 
   2   5  12       77.05       70.68      5.98 o 
   3   5  12      399.23      412.11     26.64 o 
   4   5  12       49.43       52.74      5.98 o 
   5   5  12        0.79        1.09      2.17 o 
   6   5  12       84.91       89.71     13.05 o 
  -4   6  12       26.79       21.20      4.89 o 
  -3   6  12       51.66       42.41      8.16 o 
  -2   6  12       83.55       84.81      7.61 o 
  -1   6  12       65.60       51.65      5.44 o 
   0   6  12       89.33       85.90      7.61 o 
   1   6  12       11.44       13.05      2.72 o 
   2   6  12      135.79      141.36     10.87 o 
   3   6  12       73.16       80.46      7.07 o 
   4   6  12        1.02        2.72      2.17 o 
   5   6  12      133.14      134.83     10.87 o 
   6   6  12       13.53       22.29      6.52 o 
  -3   7  12       68.21       82.10      9.24 o 
  -2   7  12       39.10       38.60      4.89 o 
  -1   7  12      232.76      254.99     17.94 o 
   0   7  12       86.98       88.08      8.16 o 
   1   7  12        7.28        6.52      2.72 o 
   2   7  12       15.91       13.05      3.26 o 
   3   7  12        0.31        0.54      2.17 o 
   4   7  12       34.49       46.21      5.44 o 
   5   7  12      290.14      347.41     23.92 o 
   6   7  12       49.96       53.82     14.14 o 
  -2   8  12       71.89       82.64      9.24 o 
  -1   8  12      121.79       98.95     10.33 o 
   0   8  12       15.84       10.87      3.26 o 
   1   8  12       49.87       49.48      6.52 o 
   2   8  12        7.91        4.35      2.72 o 
   3   8  12       71.99       87.53      9.79 o 
   4   8  12       23.95       32.08      4.89 o 
   5   8  12       22.41       23.92      4.35 o 
  -1   9  12       19.96       18.49      4.35 o 
   0   9  12      137.59      146.79     17.40 o 
   1   9  12       41.37       51.65      9.24 o 
   2   9  12       22.78       21.75      5.98 o 
   3   9  12       88.65       69.59     10.87 o 
   4   9  12       35.82       50.02      7.07 o 
   1  10  12        5.32        8.16      4.35 o 
   2  10  12        3.81        7.07      4.35 o 
  -2  -8  13       20.08       35.88      6.52 o 
  -1  -8  13        8.23        6.52      3.81 o 
   0  -8  13       45.29       43.49      5.98 o 
   1  -8  13       32.03       34.25      4.89 o 
   2  -8  13       67.65       79.38      9.24 o 
  -3  -7  13       19.22       27.18      6.52 o 
  -2  -7  13       38.50       46.76      6.52 o 
  -1  -7  13       32.24       50.56      7.07 o 
   0  -7  13       18.68       26.64      4.35 o 
   1  -7  13       57.60       53.28      7.07 o 
   2  -7  13        0.47        1.63      2.17 o 
   3  -7  13        1.73        5.44      3.26 o 
  -4  -6  13       88.69      138.10     16.31 o 
  -3  -6  13      112.68      166.91     18.49 o 
  -2  -6  13       20.57       42.95      5.98 o 
  -1  -6  13       38.81       34.25      5.44 o 
   0  -6  13       51.76       59.26      6.52 o 
   1  -6  13       17.73       12.50      3.81 o 
   2  -6  13       23.06       17.40      5.44 o 
   3  -6  13      151.85      140.81     13.59 o 
   4  -6  13      102.45      132.11     13.59 o 
  -5  -5  13      147.83      225.63     20.12 o 
  -4  -5  13      171.79      241.39     20.66 o 
  -3  -5  13       15.97       20.12      4.35 o 
  -2  -5  13       27.54       29.90      4.35 o 
  -1  -5  13      146.48      160.93     11.96 o 
   0  -5  13      137.36      139.18     13.05 o 
   1  -5  13        1.86        2.17      2.17 o 
   2  -5  13      316.35      289.24     23.38 o 
   3  -5  13      112.89      112.00     11.96 o 
   4  -5  13       11.90        8.70      3.26 o 
   5  -5  13       18.57       38.06     11.42 o 
  -5  -4  13        1.07        2.17      2.72 o 
  -4  -4  13       20.31       23.92      5.98 o 
  -3  -4  13        0.76        1.63      2.17 o 
  -2  -4  13      385.16      454.52     26.10 o 
  -1  -4  13      411.19      486.05     30.99 o 
   0  -4  13        2.63        3.26      2.17 o 
   1  -4  13      503.95      545.86     34.80 o 
   2  -4  13      428.37      365.90     28.27 o 
   3  -4  13      151.02      126.68     12.50 o 
   4  -4  13        8.26        7.07      3.26 o 
   5  -4  13      133.83      151.69     14.68 o 
  -5  -3  13        3.48        4.89      3.26 o 
  -4  -3  13       15.96       11.42      3.26 o 
  -3  -3  13      337.60      336.54     26.10 o 
  -2  -3  13      293.24      301.20     20.12 o 
  -1  -3  13       33.79       32.62      4.35 o 
   0  -3  13        8.58        6.52      2.17 o 
   1  -3  13       48.40       48.93      5.44 o 
   2  -3  13       73.06       70.68      6.52 o 
   3  -3  13        4.06        4.89      2.17 o 
   4  -3  13      589.40      582.83     36.97 o 
   5  -3  13      377.75      370.79     25.01 o 
  -5  -2  13        7.46       11.96      3.81 o 
  -4  -2  13        5.62        3.26      2.72 o 
  -3  -2  13        8.77        6.52      2.72 o 
  -2  -2  13       39.70       34.80      4.89 o 
  -1  -2  13       44.94       45.67      4.35 o 
   0  -2  13       15.68       13.59      2.72 o 
   1  -2  13        5.58        6.52      2.17 o 
   2  -2  13        3.54        3.81      2.17 o 
   3  -2  13      235.14      233.78     16.31 o 
   4  -2  13      150.61      134.29     10.87 o 
   5  -2  13       12.79       12.50      3.26 o 
   6  -2  13        6.05        3.81      3.26 o 
  -5  -1  13       17.37       16.85      4.89 o 
  -4  -1  13      124.08      113.63     11.42 o 
  -3  -1  13       47.25       47.30      6.52 o 
  -2  -1  13      519.96      519.22     32.62 o 
  -1  -1  13      693.50      697.54     38.06 o 
   0  -1  13       77.60       86.45      6.52 o 
   1  -1  13      158.00      165.82     14.14 o 
   2  -1  13        5.91        4.35      2.17 o 
   3  -1  13       54.41       44.04      4.89 o 
   4  -1  13       18.71       16.31      3.26 o 
   5  -1  13       15.68       15.77      3.26 o 
   6  -1  13       69.92       86.99     10.33 o 
  -5   0  13      190.53      172.35     19.03 o 
  -4   0  13      101.00       83.73      9.24 o 
  -3   0  13        7.63        5.98      2.72 o 
  -2   0  13      120.61      112.00      9.24 o 
  -1   0  13       44.95       42.41      4.89 o 
   0   0  13        5.38        5.98      2.17 o 
   1   0  13       19.25       16.31      3.26 o 
   2   0  13       35.63       37.51      4.35 o 
   3   0  13      217.03      190.29     13.59 o 
   4   0  13      187.77      184.31     13.59 o 
   5   0  13      176.91      174.52     13.05 o 
   6   0  13      118.27      125.05     12.50 o 
  -5   1  13       88.31       91.88     13.05 o 
  -4   1  13        0.75        2.72      2.72 o 
  -3   1  13       18.69       10.87      3.26 o 
  -2   1  13       77.64       84.81      8.70 o 
  -1   1  13       38.05       35.88      4.35 o 
   0   1  13      131.67      138.64      9.24 o 
   1   1  13     1091.86     1110.20     59.81 o 
   2   1  13      218.17      193.01     13.59 o 
   3   1  13      313.47      292.50     19.03 o 
   4   1  13      129.19      117.98      9.24 o 
   5   1  13       33.47       38.60      4.89 o 
   6   1  13       26.49       31.53      5.44 o 
  -5   2  13       95.87      103.30     14.14 o 
  -4   2  13       11.43       13.05      4.35 o 
  -3   2  13      130.28      108.74     10.87 o 
  -2   2  13        6.18        1.09      2.17 o 
  -1   2  13       14.64        7.61      2.17 o 
   0   2  13      299.34      284.89     19.03 o 
   1   2  13      398.99      383.30     21.75 o 
   2   2  13       53.31       49.48      4.35 o 
   3   2  13       26.31       22.83      3.26 o 
   4   2  13        0.19        0.54      1.63 o 
   5   2  13       56.91       53.82      5.98 o 
   6   2  13        9.55       11.96      4.89 o 
  -5   3  13       35.55       30.45      6.52 o 
  -4   3  13      131.20      108.74     14.14 o 
  -3   3  13      142.75      114.72     11.42 o 
  -2   3  13      309.49      277.82     18.49 o 
  -1   3  13        0.74        0.54      1.63 o 
   0   3  13        2.25        1.63      1.63 o 
   1   3  13        1.16        1.09      1.63 o 
   2   3  13      157.67      150.60      9.79 o 
   3   3  13      537.97      524.65     32.62 o 
   4   3  13       58.78       51.11      5.44 o 
   5   3  13       19.50       22.29      4.35 o 
   6   3  13       18.74       16.31      5.44 o 
  -4   4  13       23.72       31.53      5.98 o 
  -3   4  13       35.25       38.60      5.98 o 
  -2   4  13      397.87      337.63     22.29 o 
  -1   4  13      254.48      217.47     15.22 o 
   0   4  13       48.24       39.15      4.89 o 
   1   4  13       23.35       20.66      3.26 o 
   2   4  13      257.18      274.02     16.31 o 
   3   4  13      292.74      284.89     16.85 o 
   4   4  13      361.44      329.47     25.55 o 
   5   4  13       12.15       10.87      3.26 o 
   6   4  13        5.08        3.26      3.81 o 
  -4   5  13        0.05        0.00      2.72 o 
  -3   5  13       83.09       63.61      9.79 o 
  -2   5  13      164.27      156.58     11.96 o 
  -1   5  13       68.25       66.33      6.52 o 
   0   5  13      273.81      256.07     17.40 o 
   1   5  13       71.08       82.10      7.07 o 
   2   5  13      129.17      145.16      9.79 o 
   3   5  13      101.98      107.11      8.70 o 
   4   5  13      272.51      285.98     19.57 o 
   5   5  13      362.14      350.13     27.18 o 
   6   5  13       63.14       69.05     10.87 o 
  -3   6  13      147.03      169.63     15.22 o 
  -2   6  13      116.82      118.52      9.79 o 
  -1   6  13       49.34       45.13      5.44 o 
   0   6  13       32.25       25.55      3.81 o 
   1   6  13        9.06        7.07      2.17 o 
   2   6  13        1.60        0.54      2.17 o 
   3   6  13       31.88       32.62      4.35 o 
   4   6  13      207.29      226.72     16.31 o 
   5   6  13       76.89       86.99      9.79 o 
   6   6  13       83.49      105.47     14.68 o 
  -3   7  13       27.07       32.08      5.98 o 
  -2   7  13        1.39        0.54      2.17 o 
  -1   7  13      218.97      220.19     15.77 o 
   0   7  13       61.06       60.89      6.52 o 
   1   7  13       99.99      102.76      8.70 o 
   2   7  13        8.11       11.96      3.26 o 
   3   7  13       90.19      126.68     11.96 o 
   4   7  13      116.41      151.14     11.96 o 
   5   7  13       45.27       64.15      7.07 o 
  -2   8  13       72.61       68.50      8.16 o 
  -1   8  13        5.37       10.33      3.26 o 
   0   8  13       14.66       15.77      3.81 o 
   1   8  13       37.71       36.97      5.98 o 
   2   8  13       10.59        7.07      3.26 o 
   3   8  13       22.97       22.29      4.89 o 
   4   8  13        7.16        7.61      3.26 o 
   0   9  13       47.90       46.76      8.70 o 
   1   9  13       50.43       51.65      9.24 o 
   2   9  13        2.90        4.89      3.81 o 
   3   9  13       12.57       17.94      5.44 o 
  -1  -8  14      262.12      310.99     30.99 o 
   0  -8  14      147.96      154.41     17.94 o 
  -3  -7  14       62.40       82.10     11.96 o 
  -2  -7  14       11.24       10.33      4.89 o 
  -1  -7  14       12.92       15.22      4.89 o 
   0  -7  14       44.86       39.15      5.98 o 
   1  -7  14       30.97       24.47      4.89 o 
   2  -7  14      154.02      156.58     17.40 o 
  -4  -6  14       35.24       42.41     12.50 o 
  -3  -6  14      104.78      122.87     21.75 o 
  -2  -6  14       82.10       90.25     11.96 o 
  -1  -6  14      298.95      328.38     32.08 o 
   0  -6  14      189.42      221.28     19.03 o 
   1  -6  14      204.70      212.04     18.49 o 
   2  -6  14       61.65       51.11      7.61 o 
   3  -6  14       45.76       43.49      8.70 o 
  -4  -5  14        9.56       15.22      8.16 o 
  -2  -5  14       38.72       58.72      7.07 o 
  -1  -5  14      120.62      147.88     13.59 o 
   0  -5  14      162.05      165.82     14.68 o 
   1  -5  14       70.30       66.33      8.16 o 
   2  -5  14        1.47        1.09      2.17 o 
   3  -5  14       39.16       45.67      7.07 o 
   4  -5  14       15.55       14.14      4.35 o 
  -4  -4  14      120.16      133.75     15.22 o 
  -3  -4  14        0.88        0.54      2.17 o 
  -2  -4  14       35.42       36.43      4.89 o 
  -1  -4  14        9.41        8.70      2.72 o 
   0  -4  14      146.56      163.65     12.50 o 
   1  -4  14      683.41      620.89     45.13 o 
   2  -4  14      356.34      347.96     27.18 o 
   3  -4  14      186.86      170.72     15.22 o 
   4  -4  14       67.06       70.68      8.70 o 
   5  -4  14       36.58       32.08      5.98 o 
  -5  -3  14       60.29       64.70     10.33 o 
  -4  -3  14       18.52       19.57      4.35 o 
  -3  -3  14       73.66       60.89      7.61 o 
  -2  -3  14       75.88       76.66      7.07 o 
  -1  -3  14      254.06      264.77     17.94 o 
   0  -3  14      212.88      231.61     16.31 o 
   1  -3  14       61.55       63.61      6.52 o 
   2  -3  14      275.43      276.73     19.03 o 
   3  -3  14       41.99       36.97      4.89 o 
   4  -3  14       21.52       20.66      3.81 o 
   5  -3  14       68.61       67.96      8.70 o 
  -5  -2  14        0.91        1.09      2.72 o 
  -4  -2  14        2.64        0.00      2.17 o 
  -3  -2  14       15.96       17.40      3.81 o 
  -2  -2  14       74.50       98.41      8.16 o 
  -1  -2  14        6.73        5.98      2.17 o 
   0  -2  14       32.41       31.53      4.35 o 
   1  -2  14        6.34        4.35      2.17 o 
   2  -2  14      290.95      263.69     17.94 o 
   3  -2  14      134.36      127.22     10.33 o 
   4  -2  14      129.86      130.48     10.87 o 
   5  -2  14      123.12      137.55     11.42 o 
  -5  -1  14       78.22       72.85      9.24 o 
  -4  -1  14       22.85       21.20      4.35 o 
  -3  -1  14      168.84      159.84     14.14 o 
  -2  -1  14      195.20      193.01     13.59 o 
  -1  -1  14      398.27      352.85     22.83 o 
   0  -1  14       19.37       16.85      3.26 o 
   1  -1  14      398.04      431.68     32.08 o 
   2  -1  14      271.93      254.99     17.40 o 
   3  -1  14      355.61      322.40     21.75 o 
   4  -1  14      188.04      174.52     13.05 o 
   5  -1  14       61.24       61.44      7.07 o 
   6  -1  14        7.47        8.16      3.26 o 
  -5   0  14        7.36        7.07      3.81 o 
  -4   0  14       54.19       42.41      6.52 o 
  -3   0  14       22.53       16.31      3.81 o 
  -2   0  14       22.27       22.83      3.81 o 
  -1   0  14      367.61      382.21     24.47 o 
   0   0  14      815.40      791.60     48.39 o 
   1   0  14      968.73     1028.65     71.77 o 
   2   0  14      308.67      337.63     22.29 o 
   3   0  14        4.01        1.63      2.17 o 
   4   0  14       49.76       41.32      4.89 o 
   5   0  14       32.77       24.47      4.35 o 
   6   0  14       54.46       56.54      7.61 o 
  -5   1  14       16.16       20.66      4.89 o 
  -4   1  14       25.77       22.29      4.89 o 
  -3   1  14      172.27      139.73     13.05 o 
  -2   1  14      205.97      198.99     14.14 o 
  -1   1  14      249.25      245.20     16.31 o 
   0   1  14      343.32      325.67     21.20 o 
   1   1  14       37.45       32.62      3.81 o 
   2   1  14        2.13        1.09      1.63 o 
   3   1  14      185.39      171.26     12.50 o 
   4   1  14      276.95      283.80     19.03 o 
   5   1  14      333.60      345.24     23.38 o 
   6   1  14      132.08      153.86     14.68 o 
  -5   2  14       98.47      108.74     11.96 o 
  -4   2  14       80.20       84.27      9.79 o 
  -3   2  14      138.96      111.45     11.42 o 
  -2   2  14      302.00      251.18     16.85 o 
  -1   2  14      135.02      111.45      9.24 o 
   0   2  14       13.82       11.96      2.72 o 
   1   2  14       14.56       18.49      2.72 o 
   2   2  14      224.90      211.49     14.68 o 
   3   2  14      215.21      216.93     15.22 o 
   4   2  14      132.71      132.11     10.33 o 
   5   2  14        2.04        2.72      2.17 o 
   6   2  14       20.95       20.12      5.98 o 
  -4   3  14        1.36        1.09      2.72 o 
  -3   3  14        0.02        1.09      2.17 o 
  -2   3  14       30.86       28.82      3.81 o 
  -1   3  14        1.61        2.72      2.17 o 
   0   3  14      281.08      269.12     17.94 o 
   1   3  14      315.57      307.18     20.12 o 
   2   3  14        3.41        1.63      1.63 o 
   3   3  14       47.84       42.41      4.89 o 
   4   3  14        6.92        3.26      2.17 o 
   5   3  14        6.21        2.72      2.72 o 
   6   3  14      125.40      145.16     17.94 o 
  -4   4  14       77.28       86.45     10.33 o 
  -3   4  14      176.92      176.70     19.57 o 
  -2   4  14      137.66      126.68     10.33 o 
  -1   4  14      454.36      403.41     26.10 o 
   0   4  14      274.75      254.99     17.40 o 
   1   4  14        0.31        0.54      1.63 o 
   2   4  14       11.71       10.33      2.17 o 
   3   4  14       60.25       63.61      5.44 o 
   4   4  14      281.29      269.67     21.75 o 
   5   4  14       36.59       38.60      5.98 o 
   6   4  14       80.98       85.90     12.50 o 
  -3   5  14       82.11       79.92      9.24 o 
  -2   5  14       16.71       21.75      3.81 o 
  -1   5  14        1.60        0.54      1.63 o 
   0   5  14        1.22        1.09      1.63 o 
   1   5  14       57.50       57.63      5.98 o 
   2   5  14       72.96       78.29      7.07 o 
   3   5  14      173.85      195.73     14.14 o 
   4   5  14       41.41       28.82      4.89 o 
   5   5  14       23.15       27.18      4.89 o 
   6   5  14        4.06        7.61      4.35 o 
  -3   6  14        1.34        2.17      3.26 o 
  -2   6  14       41.91       43.49      5.44 o 
  -1   6  14      129.08      118.52      9.79 o 
   0   6  14      658.52      680.15     49.48 o 
   1   6  14      590.10      638.83     39.69 o 
   2   6  14      341.39      398.52     26.10 o 
   3   6  14      161.27      169.09     14.68 o 
   4   6  14       80.87       92.97      8.70 o 
   5   6  14        5.70        3.26      3.26 o 
  -2   7  14       57.51       73.40      7.61 o 
  -1   7  14      140.70      153.86     11.96 o 
   0   7  14      249.54      258.79     17.94 o 
   1   7  14        7.36        4.35      2.72 o 
   2   7  14       93.25      124.50     11.96 o 
   3   7  14        0.52        0.00      2.17 o 
   4   7  14       15.46       14.68      3.81 o 
   5   7  14       25.75       32.62      5.98 o 
  -1   8  14       91.80       92.97     10.33 o 
   0   8  14       14.19        8.70      3.26 o 
   1   8  14      101.87      129.40     12.50 o 
   2   8  14      341.70      451.26     34.25 o 
   3   8  14      251.19      351.22     27.73 o 
   4   8  14      129.29      180.50     16.31 o 
   1   9  14       68.97      107.11     14.14 o 
   2   9  14       87.86       98.41     13.59 o 
  -2  -7  15       63.44      104.93     13.59 o 
  -1  -7  15      100.50      124.50     15.22 o 
   0  -7  15       86.80      110.37     11.42 o 
   1  -7  15       48.75       54.91      7.61 o 
  -2  -6  15      131.71      171.80     18.49 o 
  -1  -6  15       58.05       77.75      9.24 o 
   0  -6  15       46.41       40.78      6.52 o 
   1  -6  15       22.61       15.77      4.35 o 
   2  -6  15       37.86       30.99      5.98 o 
   3  -6  15       17.94       13.05      5.44 o 
  -2  -5  15        3.26        1.63      2.72 o 
  -1  -5  15      196.06      246.83     20.66 o 
   0  -5  15       48.06       56.54      7.61 o 
   1  -5  15      301.63      289.78     23.38 o 
   2  -5  15      302.39      294.68     23.92 o 
   3  -5  15       93.96       96.78     10.87 o 
   4  -5  15       55.40       70.14      9.24 o 
  -4  -4  15        0.49        2.17      3.26 o 
  -3  -4  15       51.53       74.48     15.22 o 
  -2  -4  15      114.77      141.90     13.05 o 
  -1  -4  15      257.97      311.53     21.20 o 
   0  -4  15      671.62      712.22     51.65 o 
   1  -4  15      272.59      280.00     22.83 o 
   2  -4  15       63.34       54.91      7.61 o 
   3  -4  15       19.67       19.57      4.35 o 
   4  -4  15       41.89       40.23      6.52 o 
  -4  -3  15      107.88       97.86     10.33 o 
  -3  -3  15        4.71        4.35      2.72 o 
  -2  -3  15       32.17       44.58      5.98 o 
  -1  -3  15       32.80       38.06      4.89 o 
   0  -3  15        0.16        1.09      1.63 o 
   1  -3  15        8.94        5.44      2.17 o 
   2  -3  15      238.41      245.74     17.40 o 
   3  -3  15      312.54      302.83     20.66 o 
   4  -3  15      415.41      388.73     30.45 o 
   5  -3  15      239.79      257.71     26.64 o 
  -4  -2  15      134.77      117.44     11.96 o 
  -3  -2  15       32.84       32.62      5.44 o 
  -2  -2  15        0.65        3.81      2.17 o 
  -1  -2  15       39.10       39.69      5.44 o 
   0  -2  15        1.24        0.00      1.63 o 
   1  -2  15      316.31      285.98     22.29 o 
   2  -2  15      601.49      580.11     36.43 o 
   3  -2  15       29.56       32.08      4.35 o 
   4  -2  15       61.12       58.72      6.52 o 
   5  -2  15        9.96        6.52      2.72 o 
  -4  -1  15       80.05       68.50      8.70 o 
  -3  -1  15      113.28      100.04     12.50 o 
  -2  -1  15      231.23      219.10     15.22 o 
  -1  -1  15      100.55      113.09      9.24 o 
   0  -1  15        7.87        3.26      2.17 o 
   1  -1  15      148.97      169.63     14.68 o 
   2  -1  15        1.93        1.63      1.63 o 
   3  -1  15       25.08       20.12      3.81 o 
   4  -1  15      270.64      280.00     19.57 o 
   5  -1  15      106.99      130.48     11.42 o 
  -4   0  15       78.13       66.33      8.70 o 
  -3   0  15      327.79      287.61     23.38 o 
  -2   0  15      350.45      330.56     21.75 o 
  -1   0  15       28.51       15.22      3.26 o 
   0   0  15        9.11        8.16      2.72 o 
   1   0  15       14.97       15.22      3.26 o 
   2   0  15       33.89       37.51      4.89 o 
   3   0  15      252.81      243.57     16.85 o 
   4   0  15      286.13      278.91     19.57 o 
   5   0  15      193.58      190.83     14.14 o 
   6   0  15       57.49       64.15     10.33 o 
  -4   1  15       96.97      108.74     11.96 o 
  -3   1  15        5.28        1.09      2.17 o 
  -2   1  15        0.68        1.63      2.17 o 
  -1   1  15       84.21       76.12      7.07 o 
   0   1  15       12.01        9.79      2.72 o 
   1   1  15      116.14      131.57     10.33 o 
   2   1  15       74.01       76.12      8.16 o 
   3   1  15      342.17      356.66     22.83 o 
   4   1  15      474.00      439.84     28.27 o 
   5   1  15        0.39        0.54      2.17 o 
   6   1  15       63.59       58.72      8.16 o 
  -4   2  15        0.06        0.54      2.72 o 
  -3   2  15       67.61       49.48      7.07 o 
  -2   2  15      274.87      240.85     16.85 o 
  -1   2  15      270.44      235.96     16.31 o 
   0   2  15      317.12      284.89     19.03 o 
   1   2  15      152.21      158.21     11.42 o 
   2   2  15       28.41       24.47      3.81 o 
   3   2  15        0.62        1.09      1.63 o 
   4   2  15       43.02       47.84      5.44 o 
   5   2  15      107.74      108.19      9.79 o 
   6   2  15        3.22        2.72      3.81 o 
  -4   3  15       47.80       54.37      7.61 o 
  -3   3  15      363.49      299.57     29.36 o 
  -2   3  15      314.85      250.09     17.40 o 
  -1   3  15      113.00       97.86      8.16 o 
   0   3  15       57.68       51.65      5.44 o 
   1   3  15        0.75        2.17      2.17 o 
   2   3  15       18.18       16.85      3.26 o 
   3   3  15        2.49        2.17      1.63 o 
   4   3  15      194.80      196.27     14.14 o 
   5   3  15      131.31      134.29     13.05 o 
   6   3  15      126.28      135.38     16.85 o 
  -3   4  15       13.99       11.96      3.81 o 
  -2   4  15        4.12        5.44      2.17 o 
  -1   4  15       22.76       11.96      2.72 o 
   0   4  15      224.15      199.53     14.14 o 
   1   4  15      145.14      152.77     11.42 o 
   2   4  15      129.47      138.10     10.87 o 
   3   4  15      187.75      178.33     13.05 o 
   4   4  15       76.57       90.25      8.16 o 
   5   4  15        0.13        0.54      2.17 o 
  -3   5  15       88.97       92.97     10.33 o 
  -2   5  15      104.82      116.89      9.79 o 
  -1   5  15      222.05      219.10     15.77 o 
   0   5  15      261.33      251.18     17.40 o 
   1   5  15      662.20      650.24     40.78 o 
   2   5  15       71.05       72.31      7.07 o 
   3   5  15       31.54       35.88      5.44 o 
   4   5  15        0.73        0.00      2.17 o 
   5   5  15      196.66      205.51     17.94 o 
  -2   6  15       93.16       82.64      8.16 o 
  -1   6  15      120.10       96.78      8.70 o 
   0   6  15      285.54      283.26     19.57 o 
   1   6  15       18.10       17.40      3.26 o 
   2   6  15       70.08       83.18      9.24 o 
   3   6  15       45.43       51.65      7.07 o 
   4   6  15      132.91      150.60     14.14 o 
   5   6  15        8.97        7.61      3.26 o 
  -1   7  15      141.14      135.92     11.42 o 
   0   7  15       76.45       84.27      8.16 o 
   1   7  15      105.08      115.26      9.79 o 
   2   7  15      257.67      362.64     34.80 o 
   3   7  15      278.61      392.54     30.45 o 
   4   7  15       53.58       67.96      8.70 o 
   0   8  15        1.96        4.89      2.72 o 
   1   8  15       57.79       78.29      9.24 o 
   2   8  15       38.55       61.44      8.16 o 
   3   8  15        1.03        0.00      2.72 o 
  -2  -6  16       26.55       37.51     11.42 o 
  -1  -6  16       74.90      114.17     11.96 o 
   0  -6  16       91.22      119.07     12.50 o 
   1  -6  16       54.90       72.85      9.24 o 
   2  -6  16       52.02       44.58      7.07 o 
  -2  -5  16       12.63       25.55      6.52 o 
  -1  -5  16      100.74      137.01     13.59 o 
   0  -5  16      163.01      166.91     15.22 o 
   1  -5  16       41.71       46.21      7.07 o 
   2  -5  16       10.95       11.96      3.81 o 
   3  -5  16        0.92        2.17      2.72 o 
  -3  -4  16       88.59      128.31     15.22 o 
  -2  -4  16       37.27       47.30      6.52 o 
  -1  -4  16       27.27       33.71      4.89 o 
   0  -4  16       33.75       43.49      6.52 o 
   1  -4  16      140.84      135.92     13.05 o 
   2  -4  16      165.03      159.30     15.22 o 
   3  -4  16      128.19      129.94     13.05 o 
   4  -4  16        3.63        4.89      3.26 o 
  -4  -3  16        1.22        1.09      2.72 o 
  -3  -3  16       25.83       28.82      6.52 o 
  -2  -3  16        6.43        5.98      3.26 o 
  -1  -3  16       82.73       90.25      9.79 o 
   0  -3  16       58.61       68.50      7.07 o 
   1  -3  16      132.02      150.60     11.96 o 
   2  -3  16      103.47      102.76      9.24 o 
   3  -3  16       38.81       48.39      5.98 o 
   4  -3  16       14.47        8.16      3.81 o 
  -4  -2  16       54.28       63.07      8.16 o 
  -3  -2  16       32.48       32.08      6.52 o 
  -2  -2  16      156.44      168.54     14.68 o 
  -1  -2  16       67.04       88.08      9.24 o 
   0  -2  16       76.81       77.20      7.61 o 
   1  -2  16       29.64       25.01      3.81 o 
   2  -2  16        6.28        3.26      2.17 o 
   3  -2  16       73.83       62.52      6.52 o 
   4  -2  16       24.01       17.40      3.81 o 
   5  -2  16       75.03       87.53      8.70 o 
  -4  -1  16       50.28       54.91      7.61 o 
  -3  -1  16       90.19       85.90     11.42 o 
  -2  -1  16       20.62       21.20      3.81 o 
  -1  -1  16       87.01       62.52      7.61 o 
   0  -1  16       61.41       48.93      6.52 o 
   1  -1  16       80.76       73.94      7.07 o 
   2  -1  16      187.98      191.38     14.14 o 
   3  -1  16       94.64       85.90      8.16 o 
   4  -1  16      138.11      143.53     11.96 o 
   5  -1  16       43.97       48.93      5.98 o 
  -4   0  16        6.80        3.26      3.26 o 
  -3   0  16       25.73       19.57      5.44 o 
  -2   0  16      136.76      121.78      9.79 o 
  -1   0  16      278.86      276.19     19.03 o 
   0   0  16     1153.58      920.45     78.29 o 
   1   0  16      416.63      426.25     32.08 o 
   2   0  16      460.00      437.12     28.27 o 
   3   0  16      190.99      170.72     13.05 o 
   4   0  16       16.25       14.14      3.26 o 
   5   0  16       11.37        7.61      2.72 o 
  -4   1  16       40.20       45.13      7.07 o 
  -3   1  16      119.42      103.30     13.05 o 
  -2   1  16      227.21      208.23     15.22 o 
  -1   1  16      208.79      189.75     13.59 o 
   0   1  16        2.45        2.17      2.17 o 
   1   1  16      221.19      197.90     16.85 o 
   2   1  16       16.41        5.98      2.72 o 
   3   1  16       29.85       22.29      3.81 o 
   4   1  16       88.99       83.73      8.16 o 
   5   1  16       90.95      109.82      9.79 o 
  -4   2  16       29.80       22.29      5.44 o 
  -3   2  16      121.87      106.02     13.59 o 
  -2   2  16       26.04       20.12      3.26 o 
  -1   2  16        0.08        1.09      1.63 o 
   0   2  16        0.09        1.63      1.63 o 
   1   2  16      203.34      158.76     14.14 o 
   2   2  16      135.90      128.31     10.33 o 
   3   2  16      109.57      119.07      9.79 o 
   4   2  16      309.05      303.92     23.92 o 
   5   2  16      194.98      220.19     15.77 o 
  -3   3  16       16.87       15.22      3.81 o 
  -2   3  16        2.70        5.98      2.72 o 
  -1   3  16       83.52       74.48      7.07 o 
   0   3  16      261.56      238.68     16.85 o 
   1   3  16      121.84      123.42      9.79 o 
   2   3  16       10.33       10.87      3.26 o 
   3   3  16      176.15      188.11     13.59 o 
   4   3  16       40.48       43.49      5.44 o 
   5   3  16        9.23        7.07      3.26 o 
  -3   4  16       55.43       54.37      7.61 o 
  -2   4  16      119.46      103.30      9.24 o 
  -1   4  16       80.65       79.38      7.61 o 
   0   4  16       84.51       73.40      7.07 o 
   1   4  16       34.97       23.92      3.81 o 
   2   4  16       53.61       50.56      5.44 o 
   3   4  16      166.31      151.69     16.85 o 
   4   4  16       47.35       47.84      6.52 o 
   5   4  16       73.67       80.46      9.24 o 
  -2   5  16       16.23       16.31      3.26 o 
  -1   5  16        2.45        4.35      2.17 o 
   0   5  16       19.85       11.42      2.72 o 
   1   5  16      105.03       98.41      8.70 o 
   2   5  16      106.26      118.52      9.79 o 
   3   5  16       53.51       54.91      8.70 o 
   4   5  16       15.10       19.03      4.35 o 
   5   5  16       15.76       12.50      3.81 o 
  -2   6  16       43.49       41.86      5.44 o 
  -1   6  16       38.43       45.13      5.44 o 
   0   6  16      253.77      274.02     19.57 o 
   1   6  16      219.46      260.97     18.49 o 
   2   6  16      132.89      160.39     14.68 o 
   3   6  16       50.72       66.33      8.16 o 
   4   6  16        3.66        3.26      3.81 o 
   0   7  16      178.27      206.60     15.77 o 
   1   7  16       24.34       20.66      3.81 o 
   2   7  16        3.40        1.09      2.72 o 
   3   7  16        2.67        7.61      3.81 o 
  -2  -5  17        0.85        3.81      4.35 o 
  -1  -5  17       42.63       53.28      7.61 o 
   0  -5  17      183.57      223.45     19.57 o 
   1  -5  17       64.66       77.20      9.79 o 
   2  -5  17      187.42      216.93     19.57 o 
  -2  -4  17      182.23      239.76     24.47 o 
  -1  -4  17      339.16      463.76     42.95 o 
   0  -4  17      100.08      129.40     12.50 o 
   1  -4  17      376.31      399.61     30.99 o 
   2  -4  17      127.81      113.09     14.68 o 
   3  -4  17       14.71       10.33      3.81 o 
  -3  -3  17      178.04      271.30     27.73 o 
  -2  -3  17      126.01      142.99     13.59 o 
  -1  -3  17      102.85      114.17     11.42 o 
   0  -3  17       40.91       42.41      5.44 o 
   1  -3  17       10.70       15.22      3.26 o 
   2  -3  17      134.10      146.79     11.96 o 
   3  -3  17       76.51       85.90      9.79 o 
  -3  -2  17        3.27        3.81      2.72 o 
  -2  -2  17       46.90       39.69      5.98 o 
  -1  -2  17       41.64       33.16      5.44 o 
   0  -2  17       30.10       23.38      5.44 o 
   1  -2  17       72.96       81.55      7.61 o 
   2  -2  17      145.27      155.49     12.50 o 
   3  -2  17      225.95      246.83     17.94 o 
   4  -2  17       34.68       46.21      5.98 o 
  -3  -1  17       58.60       48.39      6.52 o 
  -2  -1  17      388.77      371.34     28.27 o 
  -1  -1  17      366.56      327.30     25.55 o 
   0  -1  17      116.60      114.72     11.42 o 
   1  -1  17      187.63      179.96     13.59 o 
   2  -1  17       11.61        6.52      2.72 o 
   3  -1  17       34.87       31.53      4.89 o 
   4  -1  17        3.01        7.61      2.72 o 
  -3   0  17       58.28       40.78      5.98 o 
  -2   0  17      141.79      147.34     11.42 o 
  -1   0  17        2.96        3.81      2.72 o 
   0   0  17        3.19        3.81      2.72 o 
   1   0  17        3.86        3.26      2.72 o 
   2   0  17       34.16       25.55      3.81 o 
   3   0  17        1.39        0.54      1.63 o 
   4   0  17      305.15      343.61     23.38 o 
   5   0  17      163.98      208.23     17.94 o 
  -3   1  17       73.78       67.96      8.16 o 
  -2   1  17        3.66        1.09      1.63 o 
  -1   1  17       73.75       69.05      7.07 o 
   0   1  17      117.58       97.32      9.79 o 
   1   1  17      478.22      393.63     29.90 o 
   2   1  17      312.77      315.88     21.20 o 
   3   1  17      267.39      268.58     19.03 o 
   4   1  17       79.50       86.99      8.16 o 
   5   1  17        3.27        1.63      2.17 o 
  -3   2  17       10.51        9.24      3.26 o 
  -2   2  17       42.59       44.58      5.44 o 
  -1   2  17       93.76       94.06      8.16 o 
   0   2  17      245.65      184.31     15.77 o 
   1   2  17      314.58      259.34     21.20 o 
   2   2  17       65.98       56.54      7.07 o 
   3   2  17       29.98       30.45      4.35 o 
   4   2  17        0.06        0.54      2.17 o 
   5   2  17        5.83        2.72      2.72 o 
  -3   3  17      115.51      119.07     12.50 o 
  -2   3  17      401.32      397.43     26.64 o 
  -1   3  17       68.15       69.59      7.07 o 
   0   3  17        3.92        1.63      2.17 o 
   1   3  17        3.10        0.00      1.63 o 
   2   3  17       95.26       84.27      9.24 o 
   3   3  17      285.73      245.74     24.47 o 
   4   3  17      139.38      152.77     11.96 o 
   5   3  17       77.66       58.72      7.61 o 
  -2   4  17        7.66        4.89      2.72 o 
  -1   4  17       55.34       58.72      6.52 o 
   0   4  17        1.65        1.63      2.17 o 
   1   4  17      107.08      110.91      9.24 o 
   2   4  17      234.94      220.74     18.49 o 
   3   4  17      168.93      146.25     16.85 o 
   4   4  17      323.62      314.25     25.01 o 
  -2   5  17       41.10       41.32      7.61 o 
  -1   5  17       97.69      119.61     10.33 o 
   0   5  17      337.42      339.26     22.83 o 
   1   5  17      174.84      205.51     15.22 o 
   2   5  17       46.09       51.11      5.98 o 
   3   5  17       30.28       32.08      6.52 o 
   4   5  17      132.37      148.97     17.40 o 
  -1   6  17       95.92       96.23      9.24 o 
   0   6  17       10.22       10.33      3.26 o 
   1   6  17       11.16        9.24      3.26 o 
   2   6  17       23.64       29.90      5.44 o 
   3   6  17       57.82       69.59     10.33 o 
   1   7  17      152.53      179.96     19.57 o 
  -1  -4  18        0.55        0.54      3.81 o 
   0  -4  18       14.90       21.20      4.89 o 
   1  -4  18       84.92      100.04     10.87 o 
   2  -4  18      139.86      152.23     15.22 o 
  -2  -3  18       66.46       82.10      9.79 o 
  -1  -3  18      133.68      153.86     17.40 o 
   0  -3  18      178.65      182.13     16.31 o 
   1  -3  18       74.30      115.26     10.33 o 
   2  -3  18       48.75       52.19      7.61 o 
   3  -3  18        2.76        2.72      2.72 o 
  -2  -2  18       16.41       11.96      3.81 o 
  -1  -2  18       46.03       57.09      7.61 o 
   0  -2  18       82.30      108.19     13.59 o 
   1  -2  18        6.96        9.24      2.72 o 
   2  -2  18        3.14        1.09      2.17 o 
   3  -2  18       29.14       29.36      4.89 o 
  -2  -1  18      139.18      132.11     12.50 o 
  -1  -1  18      188.60      167.45     15.22 o 
   0  -1  18       19.76       19.57      4.35 o 
   1  -1  18       99.25       88.62      9.79 o 
   2  -1  18      184.21      177.24     13.59 o 
   3  -1  18      106.01      112.00      9.79 o 
   4  -1  18       15.43       16.31      3.81 o 
  -2   0  18       22.36       17.40      3.81 o 
  -1   0  18      200.56      197.90     16.85 o 
   0   0  18      246.34      200.08     17.40 o 
   1   0  18      545.32      506.17     38.06 o 
   2   0  18      285.52      271.84     19.03 o 
   3   0  18       21.42       21.20      3.81 o 
   4   0  18        4.35        3.81      2.72 o 
  -2   1  18      127.64      134.83     10.87 o 
  -1   1  18      169.86      158.21     14.14 o 
   0   1  18      264.39      210.95     17.94 o 
   1   1  18       21.80       12.50      3.81 o 
   2   1  18        3.34        0.54      2.17 o 
   3   1  18       60.62       45.67      5.44 o 
   4   1  18      103.69      117.44     10.33 o 
  -2   2  18       34.47       36.43      4.89 o 
  -1   2  18       28.41       19.03      3.81 o 
   0   2  18        1.44        0.54      2.17 o 
   1   2  18        6.93        3.81      2.72 o 
   2   2  18      123.21       97.32     10.33 o 
   3   2  18      165.91      154.41     14.14 o 
   4   2  18       92.61      108.19      9.79 o 
  -2   3  18        0.36        1.09      2.17 o 
  -1   3  18       28.61       26.10      4.35 o 
   0   3  18      148.41      158.76     12.50 o 
   1   3  18      285.21      241.39     20.12 o 
   2   3  18       75.46       69.05      8.16 o 
   3   3  18       16.37       13.59      3.81 o 
   4   3  18       13.83       12.50      3.26 o 
  -1   4  18       52.80       51.65      5.98 o 
   0   4  18       47.59       54.91      5.98 o 
   1   4  18        0.39        1.63      2.17 o 
   2   4  18       15.66       13.59      3.81 o 
   3   4  18       25.49       23.92      5.98 o 
   0   5  18        0.88        0.00      2.17 o 
   1   5  18       74.58       83.18      8.16 o 
   2   5  18       70.26       70.68      8.16 o 
   3   5  18      163.70      173.43     19.57 o 
   0  -3  19        2.62        1.63      2.72 o 
   1  -3  19       14.79       21.20      4.35 o 
  -1  -2  19        3.12        1.09      2.72 o 
   0  -2  19        0.66        1.63      2.72 o 
   1  -2  19       18.62        9.24      3.26 o 
   2  -2  19       51.47       54.91      6.52 o 
  -1  -1  19      177.90      194.09     17.40 o 
   0  -1  19        1.23        2.17      2.72 o 
   1  -1  19       26.01       30.45      5.44 o 
   2  -1  19        1.98        2.72      2.72 o 
   3  -1  19       16.99       16.31      3.81 o 
  -1   0  19       33.53       29.36      5.44 o 
   0   0  19        0.32        2.17      2.72 o 
   1   0  19        0.08        1.63      2.72 o 
   2   0  19        4.93        3.81      2.72 o 
   3   0  19        4.13        6.52      2.72 o 
  -1   1  19       18.51       17.94      4.35 o 
   0   1  19       23.22       28.82      5.44 o 
   1   1  19      110.35       99.49     10.87 o 
   2   1  19       26.34       27.73      4.89 o 
   3   1  19       72.66       74.48      9.24 o 
  -1   2  19       51.65       54.91      7.61 o 
   0   2  19       57.51       53.82      7.07 o 
   1   2  19       42.15       34.80      5.98 o 
   2   2  19       66.34       63.07      9.79 o 
   3   2  19        1.67        2.17      2.72 o 
  -1   3  19        1.34        1.09      2.17 o 
   0   3  19        0.18        0.54      2.17 o 
   1   3  19        3.56        1.09      2.17 o 
   2   3  19       34.34       39.15      5.98 o 
   3   3  19        1.14        1.63      2.72 o 
   0   4  19        7.68        7.07      2.72 o 
   1   4  19       25.95       26.10      4.89 o 
   2   4  19       26.87       19.03      4.35 o 
   0   0  20      331.23      380.58     29.36 o 
   1   0  20      111.89      116.35     15.22 o 
   0   1  20        1.36        4.89      3.26 o 
   1   1  20       83.11       91.34     10.33 o 
   1   2  20       55.12       61.98      8.16 o 
                                                 
